# Supplementary material for: Circular RNA expression profiles in umbilical cord blood exosomes from normal and gestational diabetes mellitus patients
Source: Biosci Rep. 2020 Nov 17;40(11):BSR20201946. doi: 10.1042/BSR20201946 (PMC7670577; doi:10.1042/BSR20201946)
Supplement: Supplementary Table [file BSR-2020-1946_supp1.xlsx]

## Sheet: Table S5
TABLE S5 Prediction of circRNA/microRNA interactions
circRNA	miRNA	Max Score	Max Energy	circRNA	miRNA	Max Score	Max Energy	circRNA	miRNA	Max Score	Max Energy
hsa_circ_0020777	hsa-miR-1298-3p	149	-20.86	hsa_circ_0026480	hsa-miR-1538	147	-22.31	hsa_circ_0022742	hsa-miR-6868-5p	142	-20.71
hsa_circ_0020777	hsa-miR-6793-3p	155	-22.54	hsa_circ_0026480	hsa-miR-3116	166	-27.68	hsa_circ_0022742	hsa-miR-6838-3p	161	-20.06
hsa_circ_0020777	hsa-miR-1306-5p	151	-30.69	hsa_circ_0026480	hsa-miR-30c-2-3p	157	-28.4	hsa_circ_0022742	hsa-miR-760	153	-21.04
hsa_circ_0020777	hsa-miR-425-3p	150	-21.53	hsa_circ_0026480	hsa-miR-149-5p	159	-31.86	hsa_circ_0022742	hsa-miR-1910-5p	160	-23.83
hsa_circ_0020777	hsa-miR-4488	141	-26.23	hsa_circ_0026480	hsa-miR-4646-5p	165	-33.35	hsa_circ_0022742	hsa-miR-6749-3p	173	-42.03
hsa_circ_0020777	hsa-miR-3691-5p	163	-27.16	hsa_circ_0026480	hsa-miR-3198	156	-20.95	hsa_circ_0022742	hsa-miR-505-5p	153	-22.45
hsa_circ_0020777	hsa-miR-661	147	-24.1	hsa_circ_0026480	hsa-miR-3139	148	-21.08	hsa_circ_0022742	hsa-miR-15a-3p	154	-22
hsa_circ_0020777	hsa-miR-4715-3p	154	-25.07	hsa_circ_0026480	hsa-miR-652-3p	169	-29.69	hsa_circ_0022742	hsa-miR-296-3p	150	-31.05
hsa_circ_0020777	hsa-miR-3124-5p	148	-21.99	hsa_circ_0026480	hsa-miR-3656	140	-20.06	hsa_circ_0011453	hsa-miR-665	167	-28.57
hsa_circ_0020777	hsa-miR-1915-3p	160	-30.57	hsa_circ_0026480	hsa-miR-4490	149	-21.74	hsa_circ_0011453	hsa-miR-8485	172	-21.95
hsa_circ_0020777	hsa-miR-8071	157	-23.06	hsa_circ_0026480	hsa-miR-4260	149	-21.18	hsa_circ_0011453	hsa-miR-532-3p	146	-24.1
hsa_circ_0020777	hsa-miR-6856-3p	145	-21.93	hsa_circ_0026480	hsa-miR-585-5p	155	-24.31	hsa_circ_0011453	hsa-miR-6748-3p	164	-31.05
hsa_circ_0020777	hsa-miR-6735-5p	161	-31.24	hsa_circ_0026480	hsa-miR-1224-5p	160	-25.3	hsa_circ_0011453	hsa-miR-661	142	-22.09
hsa_circ_0020777	hsa-miR-1207-5p	143	-27.06	hsa_circ_0026480	hsa-miR-6764-3p	161	-21.61	hsa_circ_0011453	hsa-miR-1238-5p	159	-23.07
hsa_circ_0020777	hsa-miR-6762-3p	162	-30.78	hsa_circ_0026480	hsa-miR-3714	165	-24.63	hsa_circ_0011453	hsa-miR-766-3p	147	-27.42
hsa_circ_0020777	hsa-miR-4436b-3p	147	-22.14	hsa_circ_0026480	hsa-miR-6741-5p	146	-20.68	hsa_circ_0011453	hsa-miR-330-3p	163	-22.89
hsa_circ_0020777	hsa-miR-7150	145	-23.77	hsa_circ_0026480	hsa-miR-3189-5p	157	-25.78	hsa_circ_0011453	hsa-miR-6735-5p	146	-20.85
hsa_circ_0020777	hsa-miR-6765-3p	146	-24.87	hsa_circ_0026480	hsa-miR-6753-5p	164	-27.97	hsa_circ_0011453	hsa-miR-3189-3p	155	-25.29
hsa_circ_0020777	hsa-miR-7112-5p	161	-29.85	hsa_circ_0026480	hsa-miR-940	150	-21.77	hsa_circ_0011453	hsa-miR-623	152	-27.84
hsa_circ_0020777	hsa-miR-6825-3p	144	-20.69	hsa_circ_0026480	hsa-miR-33b-3p	151	-20.59	hsa_circ_0011453	hsa-miR-4436b-3p	163	-23.38
hsa_circ_0020777	hsa-miR-3138	149	-21.96	hsa_circ_0026480	hsa-miR-8078	157	-21.32	hsa_circ_0011453	hsa-miR-3692-3p	172	-24.99
hsa_circ_0020777	hsa-miR-6721-5p	151	-27.61	hsa_circ_0026480	hsa-miR-5703	159	-24.75	hsa_circ_0011453	hsa-miR-593-5p	143	-20.95
hsa_circ_0020777	hsa-miR-4697-5p	142	-24.36	hsa_circ_0026480	hsa-miR-449c-5p	157	-21.13	hsa_circ_0011453	hsa-miR-1285-3p	183	-33.2
hsa_circ_0020777	hsa-miR-330-5p	146	-22.58	hsa_circ_0026480	hsa-miR-6800-3p	162	-30.69	hsa_circ_0011453	hsa-miR-4673	153	-21.09
hsa_circ_0020777	hsa-miR-6840-3p	145	-21.83	hsa_circ_0026480	hsa-miR-450b-3p	150	-21.08	hsa_circ_0011453	hsa-miR-770-5p	163	-23.51
hsa_circ_0020777	hsa-miR-6072	157	-24.1	hsa_circ_0026480	hsa-miR-7847-3p	162	-28.98	hsa_circ_0011453	hsa-miR-541-3p	163	-24.44
hsa_circ_0020777	hsa-miR-4700-5p	142	-20.12	hsa_circ_0026480	hsa-miR-3187-5p	167	-30.08	hsa_circ_0011453	hsa-miR-139-3p	163	-27.77
hsa_circ_0020777	hsa-miR-564	144	-23.07	hsa_circ_0026480	hsa-miR-642a-5p	163	-29.23	hsa_circ_0011453	hsa-miR-6840-3p	141	-25.22
hsa_circ_0020777	hsa-miR-6792-3p	167	-30.67	hsa_circ_0026480	hsa-miR-3156-5p	180	-24.93	hsa_circ_0011453	hsa-miR-4713-5p	154	-33.83
hsa_circ_0020777	hsa-miR-3190-5p	156	-21.25	hsa_circ_0026480	hsa-miR-363-5p	160	-28.37	hsa_circ_0011453	hsa-miR-141-3p	154	-25.46
hsa_circ_0020777	hsa-miR-3064-5p	163	-28.5	hsa_circ_0026480	hsa-miR-7851-3p	176	-29.78	hsa_circ_0011453	hsa-miR-6750-5p	147	-23.25
hsa_circ_0020777	hsa-miR-6884-5p	161	-26.24	hsa_circ_0026480	hsa-miR-6783-5p	155	-24.68	hsa_circ_0011453	hsa-miR-7703	162	-25.06
hsa_circ_0020777	hsa-miR-3943	172	-31.85	hsa_circ_0026480	hsa-miR-520c-5p	163	-24.79	hsa_circ_0011453	hsa-miR-367-3p	165	-22.85
hsa_circ_0020777	hsa-miR-6716-5p	150	-22.95	hsa_circ_0026480	hsa-miR-4716-3p	156	-24.21	hsa_circ_0011453	hsa-miR-4738-3p	163	-23.96
hsa_circ_0020777	hsa-miR-3192-5p	147	-22.15	hsa_circ_0026480	hsa-miR-25-5p	154	-24.9	hsa_circ_0011453	hsa-miR-3918	153	-26.27
hsa_circ_0020777	hsa-miR-6836-3p	145	-21.64	hsa_circ_0026480	hsa-miR-4651	163	-29.51	hsa_circ_0011453	hsa-miR-6766-5p	159	-21.59
hsa_circ_0020777	hsa-miR-6773-5p	140	-21.93	hsa_circ_0026480	hsa-miR-4538	158	-21	hsa_circ_0011453	hsa-miR-181a-2-3p	164	-23.25
hsa_circ_0020777	hsa-miR-6872-3p	145	-22.88	hsa_circ_0026480	hsa-miR-6722-3p	176	-35.64	hsa_circ_0011453	hsa-miR-650	161	-28.11
hsa_circ_0020777	hsa-miR-3909	161	-21.94	hsa_circ_0026480	hsa-miR-4716-5p	164	-21.51	hsa_circ_0011453	hsa-miR-6860	149	-20.98
hsa_circ_0020777	hsa-miR-550a-5p	149	-22.17	hsa_circ_0026480	hsa-miR-4322	159	-30.41	hsa_circ_0011453	hsa-miR-510-5p	153	-20.81
hsa_circ_0020777	hsa-miR-6870-3p	144	-20.53	hsa_circ_0026480	hsa-miR-4329	157	-25.71	hsa_circ_0011453	hsa-miR-3192-5p	159	-27.11
hsa_circ_0020777	hsa-miR-4691-5p	148	-25.63	hsa_circ_0026480	hsa-miR-3664-3p	176	-30.24	hsa_circ_0011453	hsa-miR-8075	155	-23.09
hsa_circ_0020777	hsa-miR-4701-5p	159	-28.45	hsa_circ_0026480	hsa-miR-4648	146	-20.1	hsa_circ_0011453	hsa-miR-4512	151	-22.81
hsa_circ_0020777	hsa-miR-6724-5p	153	-30.22	hsa_circ_0026480	hsa-miR-1295b-5p	152	-25.47	hsa_circ_0011453	hsa-miR-892b	160	-28.5
hsa_circ_0020777	hsa-miR-4535	150	-23.98	hsa_circ_0026480	hsa-miR-891a-3p	179	-27.53	hsa_circ_0011453	hsa-miR-4494	164	-21.48
hsa_circ_0020777	hsa-miR-6784-3p	163	-22.98	hsa_circ_0026480	hsa-miR-5684	162	-21.21	hsa_circ_0011453	hsa-miR-508-5p	152	-25.41
hsa_circ_0020777	hsa-miR-33b-3p	143	-20.76	hsa_circ_0026480	hsa-miR-361-3p	163	-29.4	hsa_circ_0011453	hsa-miR-3660	153	-20.46
hsa_circ_0020777	hsa-miR-361-3p	166	-30.38	hsa_circ_0026480	hsa-miR-6133	162	-29.45	hsa_circ_0011453	hsa-miR-2113	161	-20.86
hsa_circ_0020777	hsa-miR-1227-3p	150	-22.63	hsa_circ_0026480	hsa-miR-4446-3p	157	-30.22	hsa_circ_0011453	hsa-miR-3135a	152	-22.72
hsa_circ_0020777	hsa-miR-2467-3p	167	-22.87	hsa_circ_0026480	hsa-miR-4298	170	-36.12	hsa_circ_0011453	hsa-miR-622	158	-20.66
hsa_circ_0020777	hsa-miR-6764-5p	150	-23.07	hsa_circ_0026480	hsa-miR-6759-5p	160	-25.51	hsa_circ_0011453	hsa-miR-6847-5p	146	-21.01
hsa_circ_0020777	hsa-miR-711	145	-24.67	hsa_circ_0026480	hsa-miR-323a-5p	148	-21.36	hsa_circ_0011453	hsa-miR-30c-2-3p	148	-23.44
hsa_circ_0020777	hsa-miR-6747-3p	157	-26.71	hsa_circ_0026480	hsa-miR-345-5p	159	-28.91	hsa_circ_0011453	hsa-miR-3714	158	-21.53
hsa_circ_0020777	hsa-miR-7109-5p	146	-25.8	hsa_circ_0026480	hsa-miR-5008-5p	160	-29.76	hsa_circ_0011453	hsa-miR-33b-3p	142	-20.13
hsa_circ_0020777	hsa-miR-6879-5p	148	-27.65	hsa_circ_0026480	hsa-miR-1227-3p	148	-22.89	hsa_circ_0011453	hsa-miR-3187-5p	159	-29.99
hsa_circ_0020777	hsa-miR-6878-3p	159	-23.54	hsa_circ_0026480	hsa-miR-92a-2-5p	153	-30.14	hsa_circ_0011453	hsa-miR-7851-3p	149	-20.36
hsa_circ_0020777	hsa-miR-1225-3p	151	-22.13	hsa_circ_0026480	hsa-miR-6813-5p	162	-32.96	hsa_circ_0011453	hsa-miR-6881-5p	167	-22.37
hsa_circ_0020777	hsa-miR-3177-3p	153	-21.69	hsa_circ_0026480	hsa-miR-1256	154	-23.18	hsa_circ_0011453	hsa-miR-25-5p	146	-21.57
hsa_circ_0020777	hsa-miR-4687-5p	160	-26.82	hsa_circ_0026480	hsa-miR-4755-3p	153	-24.62	hsa_circ_0011453	hsa-miR-3664-3p	170	-27.33
hsa_circ_0020777	hsa-miR-637	144	-24.35	hsa_circ_0026480	hsa-miR-1224-3p	169	-37.33	hsa_circ_0011453	hsa-miR-361-3p	145	-21.71
hsa_circ_0020777	hsa-miR-1237-5p	152	-27.28	hsa_circ_0026480	hsa-miR-4500	163	-20.45	hsa_circ_0011453	hsa-miR-6813-5p	144	-22.9
hsa_circ_0020777	hsa-miR-4534	148	-26.46	hsa_circ_0026480	hsa-miR-708-5p	156	-22.98	hsa_circ_0011453	hsa-miR-4793-5p	140	-21.92
hsa_circ_0020777	hsa-miR-6836-5p	170	-30.61	hsa_circ_0026480	hsa-miR-2467-3p	159	-22.61	hsa_circ_0011453	hsa-miR-7109-5p	150	-23.17
hsa_circ_0020777	hsa-miR-9500	146	-20.03	hsa_circ_0026480	hsa-miR-6764-5p	165	-33.26	hsa_circ_0011453	hsa-miR-188-5p	159	-23.09
hsa_circ_0020777	hsa-miR-1271-3p	146	-21.19	hsa_circ_0026480	hsa-miR-34a-5p	151	-20.88	hsa_circ_0011453	hsa-miR-4293	146	-21.19
hsa_circ_0020777	hsa-miR-6810-5p	152	-21.37	hsa_circ_0026480	hsa-miR-711	150	-25.78	hsa_circ_0011453	hsa-miR-4516	149	-22.65
hsa_circ_0020777	hsa-miR-6862-3p	149	-27.82	hsa_circ_0026480	hsa-miR-6769a-5p	147	-21	hsa_circ_0011453	hsa-miR-6879-5p	151	-24.55
hsa_circ_0020777	hsa-miR-3655	166	-25.12	hsa_circ_0026480	hsa-miR-4793-5p	159	-22.63	hsa_circ_0011453	hsa-miR-4695-5p	161	-27.85
hsa_circ_0020777	hsa-miR-765	141	-25.98	hsa_circ_0026480	hsa-miR-6819-5p	153	-25.5	hsa_circ_0011453	hsa-miR-6087	151	-22.64
hsa_circ_0020777	hsa-miR-296-5p	146	-22.45	hsa_circ_0026480	hsa-miR-6747-3p	155	-24.11	hsa_circ_0011453	hsa-miR-5693	151	-24.46
hsa_circ_0020777	hsa-miR-4632-5p	149	-26.51	hsa_circ_0026480	hsa-miR-7109-5p	159	-24.37	hsa_circ_0011453	hsa-miR-2682-5p	154	-23.19
hsa_circ_0020777	hsa-miR-4722-3p	154	-22.5	hsa_circ_0026480	hsa-miR-4308	156	-24.42	hsa_circ_0011453	hsa-miR-92b-3p	158	-23.65
hsa_circ_0020777	hsa-miR-6837-5p	147	-21.48	hsa_circ_0026480	hsa-miR-6731-5p	156	-25.79	hsa_circ_0011453	hsa-miR-4314	151	-20.12
hsa_circ_0020777	hsa-miR-8089	158	-26.55	hsa_circ_0026480	hsa-miR-3130-3p	150	-24.82	hsa_circ_0011453	hsa-miR-2278	160	-24.41
hsa_circ_0020777	hsa-miR-7843-5p	154	-20.22	hsa_circ_0026480	hsa-miR-3666	161	-24.74	hsa_circ_0011453	hsa-miR-500a-5p	160	-22.23
hsa_circ_0020777	hsa-miR-4711-5p	153	-25.81	hsa_circ_0026480	hsa-miR-3188	153	-24.64	hsa_circ_0011453	hsa-miR-186-3p	176	-25.2
hsa_circ_0020777	hsa-miR-4667-5p	146	-20.72	hsa_circ_0026480	hsa-miR-3136-5p	154	-25.71	hsa_circ_0011453	hsa-miR-196a-3p	158	-20.16
hsa_circ_0020777	hsa-miR-4478	144	-20.59	hsa_circ_0026480	hsa-miR-629-3p	147	-20.75	hsa_circ_0011453	hsa-miR-6859-3p	157	-22.32
hsa_circ_0020777	hsa-miR-181d-3p	140	-21.7	hsa_circ_0026480	hsa-miR-4771	156	-20.73	hsa_circ_0011453	hsa-miR-1914-3p	140	-20.65
hsa_circ_0020777	hsa-miR-1237-3p	150	-20.38	hsa_circ_0026480	hsa-miR-6815-5p	147	-23.23	hsa_circ_0011453	hsa-miR-4758-5p	148	-24.11
hsa_circ_0020777	hsa-miR-7152-3p	148	-25.48	hsa_circ_0026480	hsa-miR-6746-5p	155	-28.48	hsa_circ_0011453	hsa-miR-188-3p	149	-22.23
hsa_circ_0020777	hsa-miR-5704	153	-21.97	hsa_circ_0026480	hsa-miR-6772-3p	172	-29.67	hsa_circ_0011453	hsa-miR-4632-5p	163	-33.89
hsa_circ_0020777	hsa-miR-6726-3p	149	-23.99	hsa_circ_0026480	hsa-miR-874-3p	148	-24.68	hsa_circ_0011453	hsa-miR-6849-3p	152	-21.45
hsa_circ_0020777	hsa-miR-485-5p	164	-24.13	hsa_circ_0026480	hsa-miR-331-3p	158	-28.61	hsa_circ_0011453	hsa-miR-6837-5p	153	-20.82
hsa_circ_0020777	hsa-miR-338-3p	157	-22.95	hsa_circ_0026480	hsa-miR-3150a-3p	155	-22.26	hsa_circ_0011453	hsa-miR-3157-3p	150	-21.37
hsa_circ_0020777	hsa-miR-4436b-5p	159	-23.84	hsa_circ_0026480	hsa-miR-4433b-3p	162	-37.87	hsa_circ_0011453	hsa-miR-6855-5p	153	-20.71
hsa_circ_0020777	hsa-miR-216a-3p	152	-21.42	hsa_circ_0026480	hsa-miR-6877-3p	147	-21.36	hsa_circ_0011453	hsa-miR-6847-3p	153	-22.19
hsa_circ_0020777	hsa-miR-6831-5p	163	-26.08	hsa_circ_0026480	hsa-miR-188-5p	170	-26.12	hsa_circ_0011453	hsa-miR-7110-3p	152	-25.95
hsa_circ_0020777	hsa-miR-1180-5p	143	-21.99	hsa_circ_0026480	hsa-miR-7978	148	-23.73	hsa_circ_0011453	hsa-miR-6742-5p	156	-24.54
hsa_circ_0020777	hsa-miR-4685-5p	149	-29.01	hsa_circ_0026480	hsa-miR-4507	159	-25.06	hsa_circ_0011453	hsa-miR-612	162	-24.99
hsa_circ_0020777	hsa-miR-182-5p	151	-21.86	hsa_circ_0026480	hsa-miR-4293	159	-23.27	hsa_circ_0011453	hsa-miR-6512-3p	148	-21.86
hsa_circ_0020777	hsa-miR-6889-3p	150	-23.34	hsa_circ_0026480	hsa-miR-4516	159	-29.33	hsa_circ_0011453	hsa-miR-4459	184	-45.63
hsa_circ_0020777	hsa-miR-615-3p	147	-22.08	hsa_circ_0026480	hsa-miR-1910-3p	165	-23.12	hsa_circ_0011453	hsa-miR-937-5p	158	-20.46
hsa_circ_0020777	hsa-miR-4787-5p	148	-30.98	hsa_circ_0026480	hsa-miR-6071	158	-27.15	hsa_circ_0011453	hsa-miR-3158-5p	163	-23.04
hsa_circ_0020777	hsa-miR-4763-3p	155	-24.98	hsa_circ_0026480	hsa-miR-6879-5p	153	-26.34	hsa_circ_0011453	hsa-miR-18a-3p	152	-24.95
hsa_circ_0020777	hsa-miR-1178-5p	151	-25.36	hsa_circ_0026480	hsa-miR-6878-3p	157	-27.56	hsa_circ_0011453	hsa-miR-654-5p	149	-21.62
hsa_circ_0020777	hsa-miR-432-5p	152	-23.44	hsa_circ_0026480	hsa-miR-183-5p	159	-20.36	hsa_circ_0011453	hsa-miR-25-3p	157	-25.27
hsa_circ_0020777	hsa-miR-3663-3p	147	-23.43	hsa_circ_0026480	hsa-miR-4695-5p	160	-35.17	hsa_circ_0011453	hsa-miR-6756-5p	142	-22.34
hsa_circ_0020777	hsa-miR-345-3p	160	-27.89	hsa_circ_0026480	hsa-miR-4692	162	-30.35	hsa_circ_0011453	hsa-miR-1254	145	-20.03
hsa_circ_0020777	hsa-miR-6885-5p	152	-21.87	hsa_circ_0026480	hsa-miR-103b	158	-22.16	hsa_circ_0011453	hsa-miR-3127-5p	154	-23.99
hsa_circ_0020777	hsa-miR-6835-5p	151	-20.94	hsa_circ_0026480	hsa-miR-3665	151	-24.59	hsa_circ_0011453	hsa-miR-3154	158	-25.99
hsa_circ_0020777	hsa-miR-6778-3p	150	-20.21	hsa_circ_0026480	hsa-miR-6087	153	-27.1	hsa_circ_0011453	hsa-miR-4685-5p	158	-23.74
hsa_circ_0020777	hsa-miR-328-5p	140	-27.93	hsa_circ_0026480	hsa-miR-3141	149	-23.35	hsa_circ_0011453	hsa-miR-658	147	-27.79
hsa_circ_0020777	hsa-miR-6834-5p	147	-21.17	hsa_circ_0026480	hsa-miR-346	155	-27.42	hsa_circ_0011453	hsa-miR-182-5p	167	-22.97
hsa_circ_0020777	hsa-miR-6868-5p	168	-30.19	hsa_circ_0026480	hsa-miR-197-3p	174	-36.98	hsa_circ_0011453	hsa-miR-6788-5p	145	-20.56
hsa_circ_0020777	hsa-miR-3929	153	-24.16	hsa_circ_0026480	hsa-miR-4786-5p	154	-27.2	hsa_circ_0011453	hsa-miR-6776-5p	146	-20.21
hsa_circ_0020777	hsa-miR-6849-5p	157	-24.42	hsa_circ_0026480	hsa-miR-4485-5p	157	-26.51	hsa_circ_0011453	hsa-miR-1273e	159	-21.89
hsa_circ_0020777	hsa-miR-4800-5p	142	-20.84	hsa_circ_0026480	hsa-miR-5693	155	-24.46	hsa_circ_0011453	hsa-miR-92a-3p	155	-26.92
hsa_circ_0088127	hsa-miR-4709-3p	185	-32.95	hsa_circ_0026480	hsa-miR-2355-5p	142	-21.65	hsa_circ_0011453	hsa-miR-6089	176	-44.56
hsa_circ_0088127	hsa-miR-6891-5p	152	-20.51	hsa_circ_0026480	hsa-miR-4252	150	-25.66	hsa_circ_0011453	hsa-miR-6760-5p	155	-21.47
hsa_circ_0088127	hsa-miR-3940-5p	156	-22.8	hsa_circ_0026480	hsa-miR-4768-3p	162	-22.3	hsa_circ_0011453	hsa-miR-1286	148	-20.5
hsa_circ_0088127	hsa-miR-3155a	145	-22.31	hsa_circ_0026480	hsa-miR-668-5p	143	-22.01	hsa_circ_0011453	hsa-miR-143-5p	168	-27.76
hsa_circ_0088127	hsa-miR-6780b-5p	161	-29.74	hsa_circ_0026480	hsa-miR-6124	168	-26.8	hsa_circ_0011453	hsa-miR-2861	142	-20.04
hsa_circ_0088127	hsa-miR-1289	159	-21.77	hsa_circ_0026480	hsa-miR-3689b-3p	168	-29.33	hsa_circ_0011453	hsa-miR-6835-5p	161	-22.87
hsa_circ_0088127	hsa-miR-532-3p	143	-25.93	hsa_circ_0026480	hsa-miR-6830-5p	153	-23.03	hsa_circ_0011453	hsa-miR-30c-1-3p	146	-20.31
hsa_circ_0088127	hsa-miR-4747-5p	154	-21.71	hsa_circ_0026480	hsa-miR-4749-3p	159	-22.58	hsa_circ_0011453	hsa-miR-596	150	-23.9
hsa_circ_0088127	hsa-miR-6813-3p	158	-22.67	hsa_circ_0026480	hsa-miR-1225-3p	153	-28.45	hsa_circ_0011453	hsa-miR-5189-5p	153	-22.9
hsa_circ_0088127	hsa-miR-4763-5p	159	-27.58	hsa_circ_0026480	hsa-miR-210-3p	162	-23.32	hsa_circ_0011453	hsa-miR-8063	165	-27.2
hsa_circ_0088127	hsa-miR-4722-5p	150	-20.39	hsa_circ_0026480	hsa-miR-6762-5p	160	-28.46	hsa_circ_0011453	hsa-miR-4266	154	-21.56
hsa_circ_0088127	hsa-miR-3619-5p	155	-24.5	hsa_circ_0026480	hsa-miR-3177-3p	152	-25.86	hsa_circ_0011453	hsa-miR-4279	150	-22.85
hsa_circ_0088127	hsa-miR-766-3p	145	-23.74	hsa_circ_0026480	hsa-miR-4687-5p	154	-26.69	hsa_circ_0011453	hsa-miR-6749-3p	152	-26.85
hsa_circ_0088127	hsa-miR-6787-3p	154	-24.31	hsa_circ_0026480	hsa-miR-656-5p	160	-21.03	hsa_circ_0011453	hsa-miR-6845-3p	162	-27.15
hsa_circ_0088127	hsa-miR-4326	155	-22.44	hsa_circ_0026480	hsa-miR-487a-3p	155	-20.08	hsa_circ_0011453	hsa-miR-6165	144	-20.61
hsa_circ_0088127	hsa-miR-6807-5p	152	-20.23	hsa_circ_0026480	hsa-miR-518d-5p	163	-24.79	hsa_circ_0011453	hsa-miR-888-3p	157	-20.71
hsa_circ_0088127	hsa-miR-6735-5p	145	-21.41	hsa_circ_0026480	hsa-miR-4740-5p	160	-24.35	hsa_circ_0011453	hsa-miR-6720-5p	153	-27.24
hsa_circ_0088127	hsa-miR-6805-3p	143	-20.37	hsa_circ_0026480	hsa-miR-7108-5p	150	-23.75	hsa_circ_0011453	hsa-miR-8085	148	-21.59
hsa_circ_0088127	hsa-miR-6791-3p	161	-24.53	hsa_circ_0026480	hsa-miR-6887-5p	147	-22.61	hsa_circ_0011453	hsa-miR-6086	148	-24.38
hsa_circ_0088127	hsa-miR-4436b-3p	164	-24.67	hsa_circ_0026480	hsa-miR-520b	146	-22.2	hsa_circ_0011453	hsa-miR-1976	157	-24.09
hsa_circ_0088127	hsa-miR-6765-3p	149	-20.52	hsa_circ_0026480	hsa-miR-3690	162	-28.54	hsa_circ_0050936	hsa-miR-665	146	-21.68
hsa_circ_0088127	hsa-miR-6887-3p	166	-28.93	hsa_circ_0026480	hsa-miR-6786-3p	152	-24.14	hsa_circ_0050936	hsa-miR-6762-3p	145	-20.82
hsa_circ_0088127	hsa-miR-3153	152	-22.65	hsa_circ_0026480	hsa-miR-17-5p	179	-24.79	hsa_circ_0050936	hsa-miR-4664-5p	156	-22.72
hsa_circ_0088127	hsa-miR-20b-5p	165	-25.69	hsa_circ_0026480	hsa-miR-4524b-3p	157	-21.07	hsa_circ_0050936	hsa-miR-4286	149	-22.64
hsa_circ_0088127	hsa-miR-1260a	156	-25.42	hsa_circ_0026480	hsa-miR-6895-3p	158	-27.03	hsa_circ_0050936	hsa-miR-6846-5p	149	-25.46
hsa_circ_0088127	hsa-miR-4640-3p	140	-21.24	hsa_circ_0026480	hsa-miR-6873-5p	161	-25.06	hsa_circ_0050936	hsa-miR-635	153	-22.96
hsa_circ_0088127	hsa-miR-106b-5p	167	-20.77	hsa_circ_0026480	hsa-miR-4674	150	-22.23	hsa_circ_0050936	hsa-miR-4673	159	-25.28
hsa_circ_0088127	hsa-miR-4731-3p	154	-21.95	hsa_circ_0026480	hsa-miR-6876-5p	166	-29.27	hsa_circ_0050936	hsa-miR-608	151	-25.9
hsa_circ_0088127	hsa-miR-6846-5p	153	-29.37	hsa_circ_0026480	hsa-miR-92b-3p	158	-23.75	hsa_circ_0050936	hsa-miR-1287-5p	158	-23.86
hsa_circ_0088127	hsa-miR-6715b-3p	155	-22.4	hsa_circ_0026480	hsa-miR-3187-3p	152	-22.47	hsa_circ_0050936	hsa-miR-4665-5p	149	-20.61
hsa_circ_0088127	hsa-miR-106a-5p	165	-21.45	hsa_circ_0026480	hsa-miR-5682	166	-25.17	hsa_circ_0050936	hsa-miR-4420	175	-26.04
hsa_circ_0088127	hsa-miR-4638-3p	158	-24.19	hsa_circ_0026480	hsa-miR-4695-3p	167	-29.25	hsa_circ_0050936	hsa-miR-4472	157	-29.09
hsa_circ_0088127	hsa-miR-1291	142	-21.18	hsa_circ_0026480	hsa-miR-5196-3p	161	-22.75	hsa_circ_0050936	hsa-miR-6840-3p	142	-23.44
hsa_circ_0088127	hsa-miR-4673	151	-25.73	hsa_circ_0026480	hsa-miR-4314	150	-21.39	hsa_circ_0050936	hsa-miR-6785-5p	163	-28.22
hsa_circ_0088127	hsa-miR-770-5p	154	-26.49	hsa_circ_0026480	hsa-miR-3681-3p	159	-23.65	hsa_circ_0050936	hsa-miR-4707-5p	140	-24.01
hsa_circ_0088127	hsa-miR-5004-3p	154	-23.5	hsa_circ_0026480	hsa-miR-615-5p	145	-25.31	hsa_circ_0050936	hsa-miR-6812-5p	151	-24.84
hsa_circ_0088127	hsa-miR-5096	183	-36.16	hsa_circ_0026480	hsa-miR-4641	161	-30.36	hsa_circ_0050936	hsa-miR-6870-5p	152	-32.77
hsa_circ_0088127	hsa-miR-4778-3p	161	-21.5	hsa_circ_0026480	hsa-miR-370-5p	164	-21.32	hsa_circ_0050936	hsa-miR-1275	159	-24.83
hsa_circ_0088127	hsa-miR-6826-3p	155	-30.17	hsa_circ_0026480	hsa-miR-6760-3p	159	-23.74	hsa_circ_0050936	hsa-miR-3064-5p	154	-21.05
hsa_circ_0088127	hsa-miR-941	156	-28.4	hsa_circ_0026480	hsa-miR-8060	168	-26.71	hsa_circ_0050936	hsa-miR-6766-5p	162	-20.14
hsa_circ_0088127	hsa-miR-6879-3p	155	-22.39	hsa_circ_0026480	hsa-miR-1237-5p	148	-22.78	hsa_circ_0050936	hsa-miR-6825-5p	151	-22.69
hsa_circ_0088127	hsa-miR-486-5p	151	-27.8	hsa_circ_0026480	hsa-miR-4421	167	-21	hsa_circ_0050936	hsa-miR-6773-5p	146	-20.1
hsa_circ_0088127	hsa-miR-1273h-5p	140	-22.02	hsa_circ_0026480	hsa-miR-4486	147	-20.79	hsa_circ_0050936	hsa-miR-6805-5p	172	-28.05
hsa_circ_0088127	hsa-miR-4656	165	-30.25	hsa_circ_0026480	hsa-miR-2278	158	-23.02	hsa_circ_0050936	hsa-miR-128-1-5p	166	-29.59
hsa_circ_0088127	hsa-miR-6785-5p	143	-22.09	hsa_circ_0026480	hsa-miR-380-5p	155	-24.53	hsa_circ_0050936	hsa-miR-7974	164	-26.78
hsa_circ_0088127	hsa-miR-93-5p	165	-29.07	hsa_circ_0026480	hsa-miR-19b-1-5p	152	-21.55	hsa_circ_0050936	hsa-miR-6848-5p	149	-23.72
hsa_circ_0088127	hsa-miR-4772-3p	158	-20.78	hsa_circ_0026480	hsa-miR-4677-3p	166	-26.48	hsa_circ_0050936	hsa-miR-6724-5p	157	-29.5
hsa_circ_0088127	hsa-miR-892a	155	-25.01	hsa_circ_0026480	hsa-miR-3122	147	-24.13	hsa_circ_0050936	hsa-miR-1538	161	-27.49
hsa_circ_0088127	hsa-miR-1304-3p	167	-29.35	hsa_circ_0026480	hsa-miR-6732-5p	158	-27.96	hsa_circ_0050936	hsa-miR-4734	155	-26.3
hsa_circ_0088127	hsa-miR-652-5p	149	-21.39	hsa_circ_0026480	hsa-miR-598-5p	151	-25.56	hsa_circ_0050936	hsa-miR-4651	152	-23.05
hsa_circ_0088127	hsa-miR-3183	150	-22.7	hsa_circ_0026480	hsa-miR-4690-3p	155	-26.22	hsa_circ_0050936	hsa-miR-99b-5p	161	-24.99
hsa_circ_0088127	hsa-miR-3922-3p	168	-22.9	hsa_circ_0026480	hsa-miR-6765-5p	150	-30.48	hsa_circ_0050936	hsa-miR-4446-3p	156	-28.06
hsa_circ_0088127	hsa-miR-509-5p	154	-22.43	hsa_circ_0026480	hsa-miR-6511a-5p	166	-32.38	hsa_circ_0050936	hsa-miR-92a-2-5p	144	-23.93
hsa_circ_0088127	hsa-miR-1343-3p	155	-24.17	hsa_circ_0026480	hsa-miR-1267	162	-22.19	hsa_circ_0050936	hsa-miR-6769a-5p	151	-25.13
hsa_circ_0088127	hsa-miR-3190-5p	154	-22.04	hsa_circ_0026480	hsa-miR-6730-3p	150	-22.28	hsa_circ_0050936	hsa-miR-6819-5p	169	-31.46
hsa_circ_0088127	hsa-miR-509-3-5p	156	-22.41	hsa_circ_0026480	hsa-miR-920	160	-26.09	hsa_circ_0050936	hsa-miR-7109-5p	147	-25.23
hsa_circ_0088127	hsa-miR-873-5p	163	-22.34	hsa_circ_0026480	hsa-miR-5092	149	-20.65	hsa_circ_0050936	hsa-miR-4647	156	-22.22
hsa_circ_0088127	hsa-miR-6884-5p	156	-20.32	hsa_circ_0026480	hsa-miR-4513	157	-24.53	hsa_circ_0050936	hsa-miR-3136-5p	167	-21.17
hsa_circ_0088127	hsa-miR-1184	154	-21.84	hsa_circ_0026480	hsa-miR-518e-5p	159	-26.08	hsa_circ_0050936	hsa-miR-382-5p	158	-20.86
hsa_circ_0088127	hsa-miR-6716-5p	149	-20.3	hsa_circ_0026480	hsa-miR-6836-5p	147	-20.83	hsa_circ_0050936	hsa-miR-1293	145	-24.06
hsa_circ_0088127	hsa-miR-3192-5p	158	-29.17	hsa_circ_0026480	hsa-miR-6515-5p	151	-25.76	hsa_circ_0050936	hsa-miR-637	158	-25.17
hsa_circ_0088127	hsa-miR-6733-5p	159	-22.53	hsa_circ_0026480	hsa-miR-210-5p	150	-21.12	hsa_circ_0050936	hsa-miR-6732-5p	155	-27.31
hsa_circ_0088127	hsa-miR-4430	159	-26.7	hsa_circ_0026480	hsa-miR-5196-5p	160	-36.25	hsa_circ_0050936	hsa-miR-4513	156	-22.56
hsa_circ_0088127	hsa-miR-217	165	-28.38	hsa_circ_0026480	hsa-miR-4708-3p	148	-22.34	hsa_circ_0050936	hsa-miR-6883-5p	157	-26.52
hsa_circ_0088127	hsa-miR-6805-5p	140	-20.7	hsa_circ_0026480	hsa-miR-3173-5p	164	-28.83	hsa_circ_0050936	hsa-miR-4731-5p	149	-24
hsa_circ_0088127	hsa-miR-6886-3p	152	-20.55	hsa_circ_0026480	hsa-miR-4302	160	-21.89	hsa_circ_0050936	hsa-miR-7155-5p	154	-22.6
hsa_circ_0088127	hsa-miR-6872-3p	154	-22.92	hsa_circ_0026480	hsa-miR-6511a-3p	171	-29.25	hsa_circ_0050936	hsa-miR-298	157	-23.51
hsa_circ_0088127	hsa-miR-6867-5p	164	-22.86	hsa_circ_0026480	hsa-miR-186-3p	150	-21.5	hsa_circ_0050936	hsa-miR-6859-3p	144	-23.84
hsa_circ_0088127	hsa-miR-4469	147	-22.32	hsa_circ_0026480	hsa-miR-3689d	161	-24.89	hsa_circ_0050936	hsa-miR-149-3p	158	-32.45
hsa_circ_0088127	hsa-miR-193b-5p	147	-26.42	hsa_circ_0026480	hsa-miR-6769b-3p	147	-23.11	hsa_circ_0050936	hsa-miR-296-5p	142	-23.59
hsa_circ_0088127	hsa-miR-6857-5p	147	-21.69	hsa_circ_0026480	hsa-miR-7106-3p	156	-30.96	hsa_circ_0050936	hsa-miR-6837-3p	146	-21.88
hsa_circ_0088127	hsa-miR-6768-5p	152	-22.9	hsa_circ_0026480	hsa-miR-6815-3p	157	-24.09	hsa_circ_0050936	hsa-miR-6774-5p	157	-33.84
hsa_circ_0088127	hsa-miR-6870-3p	162	-23.87	hsa_circ_0026480	hsa-miR-6088	157	-22.64	hsa_circ_0050936	hsa-miR-4728-5p	148	-22.42
hsa_circ_0088127	hsa-miR-4691-5p	154	-20.27	hsa_circ_0026480	hsa-miR-3202	159	-22.26	hsa_circ_0050936	hsa-miR-342-5p	150	-20.51
hsa_circ_0088127	hsa-miR-7156-3p	144	-23.98	hsa_circ_0026480	hsa-miR-6883-5p	165	-28.63	hsa_circ_0050936	hsa-miR-3185	158	-21.83
hsa_circ_0088127	hsa-miR-6802-3p	156	-21.44	hsa_circ_0026480	hsa-miR-6878-5p	170	-25.38	hsa_circ_0050936	hsa-miR-4741	159	-30.47
hsa_circ_0088127	hsa-miR-6780a-5p	147	-22.81	hsa_circ_0026480	hsa-miR-769-5p	145	-25.48	hsa_circ_0050936	hsa-miR-6842-5p	147	-22.91
hsa_circ_0088127	hsa-miR-6848-5p	156	-32.93	hsa_circ_0026480	hsa-miR-7155-5p	150	-21.77	hsa_circ_0050936	hsa-miR-7111-5p	145	-24.74
hsa_circ_0088127	hsa-miR-6789-3p	144	-22.63	hsa_circ_0026480	hsa-miR-6845-5p	158	-26.93	hsa_circ_0050936	hsa-miR-4745-3p	146	-24.55
hsa_circ_0088127	hsa-miR-4646-5p	153	-21.25	hsa_circ_0026480	hsa-miR-544b	165	-21.58	hsa_circ_0050936	hsa-miR-5572	152	-27.15
hsa_circ_0088127	hsa-miR-652-3p	162	-24.56	hsa_circ_0026480	hsa-miR-4505	156	-26.12	hsa_circ_0050936	hsa-miR-5698	145	-22.62
hsa_circ_0088127	hsa-miR-4427	159	-20.22	hsa_circ_0026480	hsa-miR-8073	147	-21.08	hsa_circ_0050936	hsa-miR-99a-5p	150	-20.83
hsa_circ_0088127	hsa-miR-146a-3p	183	-25.14	hsa_circ_0026480	hsa-miR-4633-3p	176	-26.32	hsa_circ_0050936	hsa-miR-1911-3p	164	-22.02
hsa_circ_0088127	hsa-miR-452-5p	166	-22.61	hsa_circ_0026480	hsa-miR-668-3p	156	-23.86	hsa_circ_0050936	hsa-miR-7977	158	-22.83
hsa_circ_0088127	hsa-miR-6783-5p	158	-24.07	hsa_circ_0026480	hsa-miR-298	165	-27.65	hsa_circ_0050936	hsa-miR-433-5p	156	-22.35
hsa_circ_0088127	hsa-miR-6722-3p	155	-21.75	hsa_circ_0026480	hsa-miR-3612	148	-20.55	hsa_circ_0050936	hsa-miR-6885-5p	144	-25.34
hsa_circ_0088127	hsa-miR-4322	146	-21.23	hsa_circ_0026480	hsa-miR-4455	151	-20.13	hsa_circ_0050936	hsa-miR-6769b-5p	144	-22.14
hsa_circ_0088127	hsa-miR-4298	153	-29.02	hsa_circ_0026480	hsa-miR-3682-3p	157	-20.59	hsa_circ_0050936	hsa-miR-185-3p	154	-28.48
hsa_circ_0088127	hsa-miR-5008-5p	140	-23.55	hsa_circ_0026480	hsa-miR-9500	169	-30.94	hsa_circ_0050936	hsa-miR-7153-3p	149	-25.66
hsa_circ_0088127	hsa-miR-659-3p	152	-22.19	hsa_circ_0026480	hsa-miR-6828-5p	153	-22.32	hsa_circ_0050936	hsa-miR-128-2-5p	143	-23.44
hsa_circ_0088127	hsa-miR-640	163	-25.65	hsa_circ_0026480	hsa-miR-939-3p	151	-25.38	hsa_circ_0050936	hsa-miR-328-5p	156	-29.12
hsa_circ_0088127	hsa-miR-1224-3p	149	-23.8	hsa_circ_0026480	hsa-miR-4739	171	-34.81	hsa_circ_0050936	hsa-miR-6752-5p	156	-34.07
hsa_circ_0088127	hsa-miR-708-5p	186	-27.54	hsa_circ_0026480	hsa-miR-3135b	159	-31.32	hsa_circ_0050936	hsa-miR-4447	149	-22.22
hsa_circ_0088127	hsa-miR-6747-3p	152	-24.16	hsa_circ_0026480	hsa-miR-1470	142	-21.31	hsa_circ_0050936	hsa-miR-6737-5p	151	-23.9
hsa_circ_0088127	hsa-miR-6772-3p	148	-20.44	hsa_circ_0026480	hsa-miR-4419b	154	-23.62	hsa_circ_0050936	hsa-miR-7110-5p	159	-26.37
hsa_circ_0088127	hsa-miR-874-3p	150	-24.18	hsa_circ_0026480	hsa-miR-766-5p	160	-22.52	hsa_circ_0050936	hsa-miR-1227-5p	140	-21.74
hsa_circ_0088127	hsa-miR-218-1-3p	146	-20.8	hsa_circ_0026480	hsa-miR-1271-3p	162	-28.39	hsa_circ_0050936	hsa-miR-1226-5p	161	-34.77
hsa_circ_0088127	hsa-miR-4507	155	-22.15	hsa_circ_0026480	hsa-miR-4721	145	-20.32	hsa_circ_0050936	hsa-miR-4723-5p	140	-20.73
hsa_circ_0088127	hsa-miR-4293	154	-20.01	hsa_circ_0026480	hsa-miR-6810-5p	173	-34.13	hsa_circ_0089512	hsa-miR-133a-3p	160	-22.45
hsa_circ_0088127	hsa-miR-4516	147	-20.75	hsa_circ_0026480	hsa-miR-6853-5p	156	-20.18	hsa_circ_0089512	hsa-miR-4743-3p	146	-22.01
hsa_circ_0088127	hsa-miR-1910-3p	142	-20.16	hsa_circ_0026480	hsa-miR-4744	171	-22.32	hsa_circ_0089512	hsa-miR-5088-5p	161	-24
hsa_circ_0088127	hsa-miR-6879-5p	146	-22.45	hsa_circ_0026480	hsa-miR-17-3p	158	-24.57	hsa_circ_0089512	hsa-miR-665	171	-32.17
hsa_circ_0088127	hsa-miR-4692	152	-23.05	hsa_circ_0026480	hsa-miR-196a-3p	147	-20.43	hsa_circ_0089512	hsa-miR-4493	153	-22.17
hsa_circ_0088127	hsa-miR-214-3p	154	-20.64	hsa_circ_0026480	hsa-miR-4433a-5p	151	-20.51	hsa_circ_0089512	hsa-miR-6738-5p	147	-25.46
hsa_circ_0088127	hsa-miR-4485-5p	147	-21.42	hsa_circ_0026480	hsa-miR-3689a-3p	154	-25.44	hsa_circ_0089512	hsa-miR-6891-5p	148	-23.43
hsa_circ_0088127	hsa-miR-4252	156	-26.7	hsa_circ_0026480	hsa-miR-8080	156	-21.83	hsa_circ_0089512	hsa-miR-3940-5p	154	-21.19
hsa_circ_0088127	hsa-miR-3689b-3p	158	-26.17	hsa_circ_0026480	hsa-miR-1912	160	-25.38	hsa_circ_0089512	hsa-miR-6877-5p	149	-22.7
hsa_circ_0088127	hsa-miR-4749-3p	148	-21.96	hsa_circ_0026480	hsa-miR-4690-5p	152	-23.5	hsa_circ_0089512	hsa-miR-6793-3p	144	-27.34
hsa_circ_0088127	hsa-miR-17-5p	165	-25.69	hsa_circ_0026480	hsa-miR-4717-5p	153	-20.19	hsa_circ_0089512	hsa-miR-6780b-5p	164	-34.75
hsa_circ_0088127	hsa-miR-4524b-3p	164	-22.07	hsa_circ_0026480	hsa-miR-3194-5p	162	-32.74	hsa_circ_0089512	hsa-miR-1306-5p	155	-27.68
hsa_circ_0088127	hsa-miR-8069	146	-21.13	hsa_circ_0026480	hsa-miR-4725-3p	165	-33.18	hsa_circ_0089512	hsa-miR-6796-5p	143	-27.46
hsa_circ_0088127	hsa-miR-5682	156	-21	hsa_circ_0026480	hsa-miR-6731-3p	155	-24.53	hsa_circ_0089512	hsa-miR-2110	146	-20.75
hsa_circ_0088127	hsa-miR-562	160	-21.62	hsa_circ_0026480	hsa-miR-6859-3p	149	-21.72	hsa_circ_0089512	hsa-miR-1289	143	-20.61
hsa_circ_0088127	hsa-miR-5196-3p	153	-29.52	hsa_circ_0026480	hsa-miR-6822-3p	155	-26.24	hsa_circ_0089512	hsa-miR-8485	183	-33.99
hsa_circ_0088127	hsa-miR-4314	150	-22.89	hsa_circ_0026480	hsa-miR-8086	157	-20.02	hsa_circ_0089512	hsa-miR-4488	154	-26.08
hsa_circ_0088127	hsa-miR-8060	167	-23.84	hsa_circ_0026480	hsa-miR-4489	154	-22.55	hsa_circ_0089512	hsa-miR-532-3p	151	-30.84
hsa_circ_0088127	hsa-miR-4534	158	-22.83	hsa_circ_0026480	hsa-miR-6862-3p	161	-23.03	hsa_circ_0089512	hsa-miR-4747-5p	172	-29.52
hsa_circ_0088127	hsa-miR-19b-1-5p	149	-21.01	hsa_circ_0026480	hsa-miR-194-3p	150	-31.87	hsa_circ_0089512	hsa-miR-6748-3p	164	-26.67
hsa_circ_0088127	hsa-miR-210-5p	156	-21.71	hsa_circ_0026480	hsa-miR-1914-3p	140	-25.97	hsa_circ_0089512	hsa-miR-6794-5p	152	-23.4
hsa_circ_0088127	hsa-miR-5196-5p	164	-22.4	hsa_circ_0026480	hsa-miR-504-3p	170	-32.27	hsa_circ_0089512	hsa-miR-4763-5p	160	-29.85
hsa_circ_0088127	hsa-miR-3689d	149	-21.53	hsa_circ_0026480	hsa-miR-149-3p	167	-35.34	hsa_circ_0089512	hsa-miR-6132	165	-27.9
hsa_circ_0088127	hsa-miR-6769b-3p	149	-23.39	hsa_circ_0026480	hsa-miR-4758-5p	158	-30.75	hsa_circ_0089512	hsa-miR-3162-3p	151	-23.64
hsa_circ_0088127	hsa-miR-3202	158	-20.42	hsa_circ_0026480	hsa-miR-573	147	-20.32	hsa_circ_0089512	hsa-miR-6797-5p	182	-35.79
hsa_circ_0088127	hsa-miR-6883-5p	166	-26.36	hsa_circ_0026480	hsa-miR-1236-3p	163	-33	hsa_circ_0089512	hsa-miR-4722-5p	163	-29.76
hsa_circ_0088127	hsa-miR-6890-3p	147	-22.05	hsa_circ_0026480	hsa-miR-660-3p	164	-24.55	hsa_circ_0089512	hsa-miR-4436a	154	-28.2
hsa_circ_0088127	hsa-miR-6845-5p	156	-20.9	hsa_circ_0026480	hsa-miR-1202	158	-28.4	hsa_circ_0089512	hsa-miR-486-3p	153	-22.42
hsa_circ_0088127	hsa-miR-298	140	-20.5	hsa_circ_0026480	hsa-miR-765	175	-30.17	hsa_circ_0089512	hsa-miR-5001-5p	161	-30.24
hsa_circ_0088127	hsa-miR-4455	167	-23.65	hsa_circ_0026480	hsa-miR-3687	165	-24.72	hsa_circ_0089512	hsa-miR-3619-5p	150	-24.13
hsa_circ_0088127	hsa-miR-3135b	155	-31.46	hsa_circ_0026480	hsa-miR-296-5p	155	-28.14	hsa_circ_0089512	hsa-miR-766-3p	159	-24.23
hsa_circ_0088127	hsa-miR-1470	159	-27.06	hsa_circ_0026480	hsa-miR-378a-5p	163	-29.66	hsa_circ_0089512	hsa-miR-4257	155	-21.95
hsa_circ_0088127	hsa-miR-4419b	150	-22.67	hsa_circ_0026480	hsa-miR-20a-5p	175	-23.91	hsa_circ_0089512	hsa-miR-6829-3p	148	-24.32
hsa_circ_0088127	hsa-miR-4291	160	-20.35	hsa_circ_0026480	hsa-miR-188-3p	151	-21	hsa_circ_0089512	hsa-miR-191-3p	162	-25.29
hsa_circ_0088127	hsa-miR-17-3p	159	-22.56	hsa_circ_0026480	hsa-miR-21-3p	144	-20.34	hsa_circ_0089512	hsa-miR-6799-5p	161	-27.51
hsa_circ_0088127	hsa-miR-3689a-3p	155	-24.14	hsa_circ_0026480	hsa-miR-6859-5p	164	-24.6	hsa_circ_0089512	hsa-miR-1915-3p	140	-22.14
hsa_circ_0088127	hsa-miR-4316	154	-20.8	hsa_circ_0026480	hsa-miR-550b-2-5p	162	-22.85	hsa_circ_0089512	hsa-miR-6778-5p	169	-32.58
hsa_circ_0088127	hsa-miR-4690-5p	152	-25.98	hsa_circ_0026480	hsa-miR-6782-5p	142	-21.58	hsa_circ_0089512	hsa-miR-370-3p	168	-38.44
hsa_circ_0088127	hsa-miR-4717-5p	151	-20.8	hsa_circ_0026480	hsa-miR-6864-3p	157	-22.43	hsa_circ_0089512	hsa-miR-4751	142	-20.62
hsa_circ_0088127	hsa-miR-4725-3p	145	-20.51	hsa_circ_0026480	hsa-miR-5589-5p	159	-24.02	hsa_circ_0089512	hsa-miR-8071	159	-28.96
hsa_circ_0088127	hsa-miR-323b-3p	157	-28.87	hsa_circ_0026480	hsa-miR-6837-3p	147	-20.36	hsa_circ_0089512	hsa-miR-4479	155	-30.97
hsa_circ_0088127	hsa-miR-194-3p	158	-27.81	hsa_circ_0026480	hsa-miR-6774-5p	171	-33.73	hsa_circ_0089512	hsa-miR-6751-5p	152	-27.83
hsa_circ_0088127	hsa-miR-504-3p	152	-21.81	hsa_circ_0026480	hsa-miR-6808-3p	147	-20.42	hsa_circ_0089512	hsa-miR-6856-3p	156	-25.91
hsa_circ_0088127	hsa-miR-3655	155	-23.97	hsa_circ_0026480	hsa-miR-4632-5p	168	-35.1	hsa_circ_0089512	hsa-miR-6735-5p	156	-28.37
hsa_circ_0088127	hsa-miR-378a-5p	164	-30.31	hsa_circ_0026480	hsa-miR-1199-3p	153	-28.55	hsa_circ_0089512	hsa-miR-1207-5p	166	-37.03
hsa_circ_0088127	hsa-miR-20a-5p	165	-23.58	hsa_circ_0026480	hsa-miR-6751-3p	149	-20.43	hsa_circ_0089512	hsa-miR-3189-3p	150	-24.14
hsa_circ_0088127	hsa-miR-6782-5p	144	-20.06	hsa_circ_0026480	hsa-miR-6757-3p	158	-24.74	hsa_circ_0089512	hsa-miR-6880-5p	155	-27.08
hsa_circ_0088127	hsa-miR-4632-5p	143	-24.76	hsa_circ_0026480	hsa-miR-6871-5p	148	-22.1	hsa_circ_0089512	hsa-miR-6791-3p	155	-25.07
hsa_circ_0088127	hsa-miR-6871-5p	158	-26.3	hsa_circ_0026480	hsa-miR-4728-5p	156	-26.09	hsa_circ_0089512	hsa-miR-4436b-3p	165	-31.4
hsa_circ_0088127	hsa-miR-4728-5p	145	-26.28	hsa_circ_0026480	hsa-miR-520c-3p	148	-22.2	hsa_circ_0089512	hsa-miR-4664-5p	146	-22.29
hsa_circ_0088127	hsa-miR-6849-3p	160	-28.39	hsa_circ_0026480	hsa-miR-6854-5p	157	-27	hsa_circ_0089512	hsa-miR-543	175	-26.36
hsa_circ_0088127	hsa-miR-1273g-3p	151	-28.46	hsa_circ_0026480	hsa-miR-6849-3p	168	-25.81	hsa_circ_0089512	hsa-miR-593-5p	153	-22.72
hsa_circ_0088127	hsa-miR-500b-3p	155	-23.07	hsa_circ_0026480	hsa-miR-5591-5p	162	-24.25	hsa_circ_0089512	hsa-miR-1228-3p	149	-26.22
hsa_circ_0088127	hsa-miR-6837-5p	152	-20.41	hsa_circ_0026480	hsa-miR-4722-3p	152	-30.01	hsa_circ_0089512	hsa-miR-6765-3p	154	-24.47
hsa_circ_0088127	hsa-miR-6801-3p	155	-22.37	hsa_circ_0026480	hsa-miR-6729-5p	152	-30.01	hsa_circ_0089512	hsa-miR-4449	140	-20.14
hsa_circ_0088127	hsa-miR-4280	157	-24.36	hsa_circ_0026480	hsa-miR-4496	172	-27.6	hsa_circ_0089512	hsa-miR-1193	146	-20.44
hsa_circ_0088127	hsa-miR-7110-3p	153	-23.97	hsa_circ_0026480	hsa-let-7i-5p	157	-20.57	hsa_circ_0089512	hsa-miR-5006-5p	147	-20.15
hsa_circ_0088127	hsa-miR-6774-3p	155	-25.02	hsa_circ_0026480	hsa-miR-4292	156	-30.35	hsa_circ_0089512	hsa-miR-525-5p	155	-25.4
hsa_circ_0088127	hsa-miR-3689c	158	-26.17	hsa_circ_0026480	hsa-miR-1273g-3p	195	-41.57	hsa_circ_0089512	hsa-miR-203a-5p	175	-24.63
hsa_circ_0088127	hsa-miR-8082	155	-20.06	hsa_circ_0026480	hsa-miR-500b-3p	151	-21.8	hsa_circ_0089512	hsa-miR-1260a	151	-21.94
hsa_circ_0088127	hsa-miR-4524a-3p	165	-21.63	hsa_circ_0026480	hsa-miR-584-3p	157	-21.12	hsa_circ_0089512	hsa-miR-92a-1-5p	151	-20.43
hsa_circ_0088127	hsa-miR-4429	160	-21.6	hsa_circ_0026480	hsa-miR-6808-5p	168	-31.35	hsa_circ_0089512	hsa-miR-4297	152	-21.57
hsa_circ_0088127	hsa-miR-4711-5p	155	-22.15	hsa_circ_0026480	hsa-miR-6837-5p	167	-29.91	hsa_circ_0089512	hsa-miR-7112-5p	156	-23.5
hsa_circ_0088127	hsa-miR-4459	158	-25.29	hsa_circ_0026480	hsa-miR-3157-3p	152	-23.95	hsa_circ_0089512	hsa-miR-4640-3p	163	-25.45
hsa_circ_0088127	hsa-miR-3663-5p	148	-22.14	hsa_circ_0026480	hsa-miR-324-5p	149	-20.55	hsa_circ_0089512	hsa-miR-3126-5p	164	-22.28
hsa_circ_0088127	hsa-miR-6081	151	-23.12	hsa_circ_0026480	hsa-miR-6743-5p	168	-29.32	hsa_circ_0089512	hsa-miR-6846-5p	143	-28.64
hsa_circ_0088127	hsa-miR-1237-3p	154	-20.15	hsa_circ_0026480	hsa-miR-6855-5p	147	-25.16	hsa_circ_0089512	hsa-miR-6715b-3p	152	-20.62
hsa_circ_0088127	hsa-miR-6757-5p	158	-24.77	hsa_circ_0026480	hsa-miR-1270	164	-24.53	hsa_circ_0089512	hsa-miR-3692-5p	167	-24.56
hsa_circ_0088127	hsa-miR-18a-3p	150	-24.97	hsa_circ_0026480	hsa-miR-6874-5p	164	-27.8	hsa_circ_0089512	hsa-miR-4638-3p	149	-26.4
hsa_circ_0088127	hsa-miR-3915	167	-22.42	hsa_circ_0026480	hsa-miR-4677-5p	163	-24.07	hsa_circ_0089512	hsa-miR-214-5p	143	-20.41
hsa_circ_0088127	hsa-miR-1972	158	-21.91	hsa_circ_0026480	hsa-miR-6847-3p	155	-22.19	hsa_circ_0089512	hsa-miR-1291	153	-24.81
hsa_circ_0088127	hsa-miR-6851-5p	142	-25.15	hsa_circ_0026480	hsa-miR-7110-3p	160	-24.69	hsa_circ_0089512	hsa-miR-4673	162	-31.69
hsa_circ_0088127	hsa-miR-5685	157	-21.14	hsa_circ_0026480	hsa-miR-6742-5p	167	-33.93	hsa_circ_0089512	hsa-miR-885-3p	146	-26.6
hsa_circ_0088127	hsa-miR-4436b-5p	172	-28.08	hsa_circ_0026480	hsa-miR-612	166	-27.91	hsa_circ_0089512	hsa-miR-1908-5p	160	-28.79
hsa_circ_0088127	hsa-miR-595	144	-20.14	hsa_circ_0026480	hsa-miR-8089	155	-32.36	hsa_circ_0089512	hsa-miR-6893-5p	156	-26.36
hsa_circ_0088127	hsa-miR-5088-3p	144	-20.39	hsa_circ_0026480	hsa-miR-762	163	-33.28	hsa_circ_0089512	hsa-miR-6821-3p	155	-24.03
hsa_circ_0088127	hsa-miR-1285-5p	179	-32.26	hsa_circ_0026480	hsa-miR-3130-5p	170	-28.13	hsa_circ_0089512	hsa-miR-608	165	-31.01
hsa_circ_0088127	hsa-miR-7108-3p	157	-29.71	hsa_circ_0026480	hsa-miR-6883-3p	170	-31.6	hsa_circ_0089512	hsa-miR-3614-5p	153	-22.24
hsa_circ_0088127	hsa-miR-3916	157	-27.24	hsa_circ_0026480	hsa-miR-3689c	168	-29.33	hsa_circ_0089512	hsa-miR-6779-3p	161	-27.09
hsa_circ_0088127	hsa-miR-4723-3p	151	-23.34	hsa_circ_0026480	hsa-miR-3927-3p	141	-20.19	hsa_circ_0089512	hsa-miR-718	156	-27.92
hsa_circ_0088127	hsa-miR-4669	147	-23.43	hsa_circ_0026480	hsa-miR-5193	167	-24.52	hsa_circ_0089512	hsa-miR-6795-3p	147	-22.67
hsa_circ_0088127	hsa-miR-3620-3p	146	-20.31	hsa_circ_0026480	hsa-miR-7843-5p	154	-24.35	hsa_circ_0089512	hsa-miR-4665-5p	155	-22.35
hsa_circ_0088127	hsa-miR-6869-5p	149	-22.74	hsa_circ_0026480	hsa-miR-6781-3p	154	-21.93	hsa_circ_0089512	hsa-miR-1343-5p	155	-35.1
hsa_circ_0088127	hsa-miR-3154	172	-28.1	hsa_circ_0026480	hsa-miR-4259	164	-26.98	hsa_circ_0089512	hsa-miR-3960	167	-36.49
hsa_circ_0088127	hsa-miR-4685-5p	151	-21.33	hsa_circ_0026480	hsa-miR-548e-5p	168	-22.6	hsa_circ_0089512	hsa-miR-541-3p	154	-23.99
hsa_circ_0088127	hsa-miR-629-5p	168	-25.09	hsa_circ_0026480	hsa-miR-4642	155	-24.12	hsa_circ_0089512	hsa-miR-6770-3p	149	-26.99
hsa_circ_0088127	hsa-miR-5009-5p	166	-22.97	hsa_circ_0026480	hsa-miR-7160-3p	156	-27.59	hsa_circ_0089512	hsa-miR-6775-3p	156	-29.68
hsa_circ_0088127	hsa-miR-28-5p	173	-22.21	hsa_circ_0026480	hsa-miR-6744-5p	156	-21.74	hsa_circ_0089512	hsa-miR-6721-5p	148	-29.01
hsa_circ_0088127	hsa-miR-3173-3p	146	-24.4	hsa_circ_0026480	hsa-miR-4524a-3p	164	-23.13	hsa_circ_0089512	hsa-miR-7106-5p	158	-29.94
hsa_circ_0088127	hsa-miR-6893-3p	152	-24.88	hsa_circ_0026480	hsa-miR-873-3p	156	-26.54	hsa_circ_0089512	hsa-miR-139-3p	150	-27.7
hsa_circ_0088127	hsa-miR-6889-3p	145	-24.72	hsa_circ_0026480	hsa-miR-4758-3p	161	-32.73	hsa_circ_0089512	hsa-miR-6882-3p	153	-29.12
hsa_circ_0088127	hsa-miR-1911-3p	158	-23.8	hsa_circ_0026480	hsa-miR-6512-3p	156	-30.15	hsa_circ_0089512	hsa-miR-6754-5p	152	-24.85
hsa_circ_0088127	hsa-miR-195-3p	149	-21.03	hsa_circ_0026480	hsa-miR-6085	156	-25.78	hsa_circ_0089512	hsa-miR-6858-3p	169	-33.93
hsa_circ_0088127	hsa-miR-6089	151	-24.57	hsa_circ_0026480	hsa-miR-4459	176	-40.59	hsa_circ_0089512	hsa-miR-4697-5p	166	-28.62
hsa_circ_0088127	hsa-miR-3155b	145	-22.31	hsa_circ_0026480	hsa-miR-4667-5p	153	-27.1	hsa_circ_0089512	hsa-miR-634	150	-21.91
hsa_circ_0088127	hsa-miR-8077	153	-23.86	hsa_circ_0026480	hsa-miR-3650	165	-25.18	hsa_circ_0089512	hsa-miR-3191-3p	155	-31.49
hsa_circ_0088127	hsa-miR-4779	146	-20.07	hsa_circ_0026480	hsa-miR-4686	156	-20.6	hsa_circ_0089512	hsa-miR-1914-5p	156	-24.43
hsa_circ_0088127	hsa-miR-3622b-5p	146	-23.26	hsa_circ_0026480	hsa-miR-3663-5p	148	-23.24	hsa_circ_0089512	hsa-miR-941	155	-23.93
hsa_circ_0088127	hsa-miR-4529-5p	169	-25.48	hsa_circ_0026480	hsa-miR-4728-3p	152	-24.22	hsa_circ_0089512	hsa-miR-6784-5p	162	-28.95
hsa_circ_0088127	hsa-miR-143-5p	160	-26.22	hsa_circ_0026480	hsa-miR-548q	149	-20.08	hsa_circ_0089512	hsa-miR-4476	160	-26.65
hsa_circ_0088127	hsa-miR-6779-5p	145	-25.52	hsa_circ_0026480	hsa-miR-4478	155	-26.03	hsa_circ_0089512	hsa-miR-4498	153	-26.45
hsa_circ_0088127	hsa-miR-1260b	153	-21.5	hsa_circ_0026480	hsa-miR-6081	151	-29.02	hsa_circ_0089512	hsa-miR-4472	154	-24.89
hsa_circ_0088127	hsa-miR-1243	163	-22.59	hsa_circ_0026480	hsa-miR-937-5p	172	-37.49	hsa_circ_0089512	hsa-miR-2276-5p	171	-30.67
hsa_circ_0088127	hsa-miR-1262	162	-22.66	hsa_circ_0026480	hsa-miR-181d-3p	142	-23.15	hsa_circ_0089512	hsa-miR-6840-3p	153	-24.93
hsa_circ_0088127	hsa-miR-596	166	-33.49	hsa_circ_0026480	hsa-miR-128-3p	174	-28.59	hsa_circ_0089512	hsa-miR-4700-5p	164	-26.58
hsa_circ_0088127	hsa-miR-3651	144	-20.99	hsa_circ_0026480	hsa-miR-4756-5p	159	-26.58	hsa_circ_0089512	hsa-miR-3616-3p	153	-22.38
hsa_circ_0088127	hsa-miR-7151-3p	150	-20.69	hsa_circ_0026480	hsa-miR-3175	146	-23.49	hsa_circ_0089512	hsa-miR-4532	151	-23.96
hsa_circ_0088127	hsa-miR-8057	155	-22.51	hsa_circ_0026480	hsa-miR-3158-5p	167	-22.56	hsa_circ_0089512	hsa-miR-6856-5p	154	-20.95
hsa_circ_0088127	hsa-miR-6894-5p	165	-23.7	hsa_circ_0026480	hsa-miR-4632-3p	157	-29.14	hsa_circ_0089512	hsa-miR-186-5p	163	-20.99
hsa_circ_0088127	hsa-miR-4271	149	-20.84	hsa_circ_0026480	hsa-miR-1237-3p	166	-31.67	hsa_circ_0089512	hsa-miR-339-5p	160	-27.89
hsa_circ_0088127	hsa-miR-5189-3p	149	-20.2	hsa_circ_0026480	hsa-miR-1268a	176	-40.29	hsa_circ_0089512	hsa-miR-1273h-5p	159	-24.12
hsa_circ_0088127	hsa-miR-3944-3p	152	-21.79	hsa_circ_0026480	hsa-miR-4661-3p	145	-22.63	hsa_circ_0089512	hsa-miR-3186-5p	158	-25.96
hsa_circ_0088127	hsa-miR-7976	147	-21.12	hsa_circ_0026480	hsa-miR-7152-3p	165	-25.69	hsa_circ_0089512	hsa-miR-6785-5p	150	-24.89
hsa_circ_0088127	hsa-miR-619-5p	192	-41.86	hsa_circ_0026480	hsa-miR-6828-3p	154	-25.45	hsa_circ_0089512	hsa-miR-1587	154	-24.48
hsa_circ_0088127	hsa-miR-6843-3p	152	-20.48	hsa_circ_0026480	hsa-miR-6838-5p	168	-23.29	hsa_circ_0089512	hsa-miR-6816-5p	147	-25.41
hsa_circ_0088127	hsa-miR-3929	155	-20.43	hsa_circ_0026480	hsa-miR-6757-5p	159	-25.92	hsa_circ_0089512	hsa-miR-6511b-3p	164	-33.09
hsa_circ_0088127	hsa-miR-466	171	-20.97	hsa_circ_0026480	hsa-miR-6758-5p	164	-26.67	hsa_circ_0089512	hsa-miR-6750-5p	153	-21.52
hsa_circ_0088127	hsa-miR-4425	166	-25.8	hsa_circ_0026480	hsa-miR-1229-3p	168	-34.93	hsa_circ_0089512	hsa-miR-6509-3p	149	-20.56
hsa_circ_0088127	hsa-miR-1225-5p	146	-25.62	hsa_circ_0026480	hsa-miR-1229-5p	168	-25.26	hsa_circ_0089512	hsa-miR-7107-5p	145	-25.72
hsa_circ_0088127	hsa-miR-6749-3p	156	-26	hsa_circ_0026480	hsa-miR-3185	152	-27.52	hsa_circ_0089512	hsa-miR-4783-3p	151	-27.46
hsa_circ_0088127	hsa-miR-4701-3p	159	-21.49	hsa_circ_0026480	hsa-miR-519a-5p	159	-26.08	hsa_circ_0089512	hsa-miR-6812-5p	154	-26.77
hsa_circ_0088127	hsa-miR-6165	157	-26.23	hsa_circ_0026480	hsa-miR-6789-5p	145	-31.97	hsa_circ_0089512	hsa-miR-4437	165	-27.24
hsa_circ_0088127	hsa-miR-5003-5p	159	-28.57	hsa_circ_0026480	hsa-miR-29c-3p	152	-21.11	hsa_circ_0089512	hsa-miR-6792-3p	172	-28.62
hsa_circ_0088127	hsa-miR-6873-3p	148	-22.33	hsa_circ_0026480	hsa-miR-6842-5p	154	-24.4	hsa_circ_0089512	hsa-miR-423-5p	174	-33.36
hsa_circ_0088127	hsa-miR-212-5p	170	-22.48	hsa_circ_0026480	hsa-miR-4745-5p	141	-21.34	hsa_circ_0089512	hsa-miR-6870-5p	159	-33.72
hsa_circ_0088127	hsa-miR-4657	154	-20.33	hsa_circ_0026480	hsa-miR-7111-5p	165	-29.71	hsa_circ_0089512	hsa-miR-4313	166	-30.49
hsa_circ_0088127	hsa-miR-5095	179	-37.87	hsa_circ_0026480	hsa-miR-1271-5p	151	-20.68	hsa_circ_0089512	hsa-miR-1343-3p	157	-31.54
hsa_circ_0088127	hsa-miR-6720-5p	153	-26.01	hsa_circ_0026480	hsa-miR-18a-3p	160	-28.18	hsa_circ_0089512	hsa-miR-514a-5p	149	-20.59
hsa_circ_0088127	hsa-miR-6817-5p	152	-20.97	hsa_circ_0026480	hsa-miR-7161-5p	159	-20.69	hsa_circ_0089512	hsa-miR-6795-5p	160	-29.72
hsa_circ_0088127	hsa-miR-1976	153	-26.06	hsa_circ_0026480	hsa-miR-4537	155	-26.42	hsa_circ_0089512	hsa-miR-4467	162	-30.58
hsa_circ_0032894	hsa-miR-661	148	-20.48	hsa_circ_0026480	hsa-miR-4745-3p	144	-21.43	hsa_circ_0089512	hsa-miR-6734-5p	158	-28.56
hsa_circ_0032894	hsa-miR-1285-3p	160	-26.24	hsa_circ_0026480	hsa-miR-4725-5p	156	-26.18	hsa_circ_0089512	hsa-miR-3652	152	-21.42
hsa_circ_0032894	hsa-miR-6860	157	-28.12	hsa_circ_0026480	hsa-miR-6862-5p	164	-24.06	hsa_circ_0089512	hsa-miR-1275	152	-21.57
hsa_circ_0032894	hsa-miR-4676-5p	149	-22.66	hsa_circ_0026480	hsa-miR-654-5p	150	-22.78	hsa_circ_0089512	hsa-miR-6884-3p	160	-22.4
hsa_circ_0032894	hsa-miR-6875-3p	159	-20.96	hsa_circ_0026480	hsa-miR-6799-3p	168	-30.54	hsa_circ_0089512	hsa-miR-4653-3p	151	-24.11
hsa_circ_0032894	hsa-miR-3187-5p	148	-26.51	hsa_circ_0026480	hsa-miR-939-5p	160	-30.21	hsa_circ_0089512	hsa-miR-5090	159	-25.5
hsa_circ_0032894	hsa-miR-3689d	150	-20.78	hsa_circ_0026480	hsa-miR-485-5p	153	-21.41	hsa_circ_0089512	hsa-miR-3937	161	-27.01
hsa_circ_0032894	hsa-miR-8073	162	-26.76	hsa_circ_0026480	hsa-miR-6880-3p	156	-21.79	hsa_circ_0089512	hsa-miR-6745	148	-23.8
hsa_circ_0032894	hsa-miR-612	155	-25.19	hsa_circ_0026480	hsa-miR-4715-5p	152	-20.4	hsa_circ_0089512	hsa-miR-4755-5p	148	-24.18
hsa_circ_0032894	hsa-miR-6862-5p	158	-23.33	hsa_circ_0026480	hsa-miR-6810-3p	150	-30.52	hsa_circ_0089512	hsa-miR-517a-3p	150	-22.52
hsa_circ_0032894	hsa-miR-6851-5p	148	-21.97	hsa_circ_0026480	hsa-miR-5195-3p	149	-21.37	hsa_circ_0089512	hsa-miR-1233-5p	170	-37.18
hsa_circ_0032894	hsa-miR-3622b-5p	158	-21.17	hsa_circ_0026480	hsa-miR-1972	172	-36.85	hsa_circ_0089512	hsa-miR-517b-3p	150	-22.52
hsa_circ_0032894	hsa-miR-5189-5p	149	-22.86	hsa_circ_0026480	hsa-miR-632	159	-21.25	hsa_circ_0089512	hsa-miR-6766-5p	161	-27.33
hsa_circ_0047722	hsa-miR-5002-5p	166	-20.38	hsa_circ_0026480	hsa-miR-25-3p	161	-25.27	hsa_circ_0089512	hsa-miR-181a-2-3p	153	-22.71
hsa_circ_0047722	hsa-miR-6748-3p	157	-22.72	hsa_circ_0026480	hsa-miR-6851-5p	169	-31.77	hsa_circ_0089512	hsa-miR-4269	157	-24.61
hsa_circ_0047722	hsa-miR-766-3p	153	-30.21	hsa_circ_0026480	hsa-miR-5685	155	-25.98	hsa_circ_0089512	hsa-miR-650	153	-26.04
hsa_circ_0047722	hsa-miR-1301-3p	158	-26.73	hsa_circ_0026480	hsa-miR-338-3p	156	-25.13	hsa_circ_0089512	hsa-miR-6884-5p	155	-21.76
hsa_circ_0047722	hsa-miR-519e-5p	168	-22.58	hsa_circ_0026480	hsa-miR-499b-5p	158	-22.97	hsa_circ_0089512	hsa-miR-1184	142	-23.76
hsa_circ_0047722	hsa-miR-378i	149	-20.2	hsa_circ_0026480	hsa-miR-211-5p	149	-20.42	hsa_circ_0089512	hsa-miR-3943	152	-24.76
hsa_circ_0047722	hsa-miR-3621	159	-25.6	hsa_circ_0026480	hsa-miR-5572	154	-23.56	hsa_circ_0089512	hsa-miR-6773-3p	161	-26.34
hsa_circ_0047722	hsa-miR-6761-5p	145	-20.57	hsa_circ_0026480	hsa-miR-140-3p	157	-24.12	hsa_circ_0089512	hsa-miR-6788-3p	150	-25.29
hsa_circ_0047722	hsa-miR-5047	164	-20.23	hsa_circ_0026480	hsa-miR-3679-3p	148	-22.99	hsa_circ_0089512	hsa-miR-4640-5p	148	-23.91
hsa_circ_0047722	hsa-miR-3125	150	-21.33	hsa_circ_0026480	hsa-miR-6134	159	-27.45	hsa_circ_0089512	hsa-miR-10a-5p	162	-23.37
hsa_circ_0047722	hsa-miR-1244	159	-20.69	hsa_circ_0026480	hsa-miR-625-5p	158	-24.97	hsa_circ_0089512	hsa-miR-4707-3p	157	-26.53
hsa_circ_0047722	hsa-miR-7157-3p	153	-21.45	hsa_circ_0026480	hsa-miR-639	146	-23.39	hsa_circ_0089512	hsa-miR-6860	154	-29.4
hsa_circ_0047722	hsa-miR-518c-5p	165	-22.26	hsa_circ_0026480	hsa-miR-6756-5p	170	-37.3	hsa_circ_0089512	hsa-miR-4726-3p	158	-27.56
hsa_circ_0047722	hsa-miR-323a-5p	151	-25.33	hsa_circ_0026480	hsa-miR-6811-3p	159	-28.17	hsa_circ_0089512	hsa-miR-6861-3p	155	-25.01
hsa_circ_0047722	hsa-miR-520f-3p	160	-21.72	hsa_circ_0026480	hsa-miR-6514-3p	154	-21.12	hsa_circ_0089512	hsa-miR-4419a	151	-20.48
hsa_circ_0047722	hsa-miR-4748	156	-21.53	hsa_circ_0026480	hsa-miR-6738-3p	157	-29.31	hsa_circ_0089512	hsa-miR-6836-3p	152	-28.6
hsa_circ_0047722	hsa-miR-298	150	-20.67	hsa_circ_0026480	hsa-miR-4736	145	-20.77	hsa_circ_0089512	hsa-miR-8075	148	-27.13
hsa_circ_0047722	hsa-miR-511-5p	170	-20.2	hsa_circ_0026480	hsa-miR-5088-3p	165	-25.83	hsa_circ_0089512	hsa-miR-6825-5p	152	-25.43
hsa_circ_0047722	hsa-miR-6134	145	-20.35	hsa_circ_0026480	hsa-miR-5004-5p	165	-22.14	hsa_circ_0089512	hsa-miR-1238-3p	149	-25.51
hsa_circ_0047722	hsa-miR-513a-5p	159	-20.82	hsa_circ_0026480	hsa-miR-520d-5p	172	-23.89	hsa_circ_0089512	hsa-miR-6773-5p	154	-24.34
hsa_circ_0047722	hsa-miR-4464	161	-20.14	hsa_circ_0026480	hsa-miR-1205	166	-23.3	hsa_circ_0089512	hsa-miR-6749-5p	147	-24.43
hsa_circ_0047722	hsa-miR-4786-3p	158	-22.21	hsa_circ_0026480	hsa-miR-4428	163	-24.67	hsa_circ_0089512	hsa-miR-4430	154	-20.39
hsa_circ_0047722	hsa-miR-4683	148	-20.18	hsa_circ_0026480	hsa-miR-4646-3p	167	-28.9	hsa_circ_0089512	hsa-miR-3065-3p	152	-20.75
hsa_circ_0047722	hsa-miR-4701-3p	156	-21.53	hsa_circ_0026480	hsa-miR-3529-5p	155	-24.31	hsa_circ_0089512	hsa-miR-6852-3p	152	-20.95
hsa_circ_0047722	hsa-miR-5008-3p	161	-22.64	hsa_circ_0026480	hsa-miR-671-5p	167	-31.8	hsa_circ_0089512	hsa-miR-4487	157	-25.31
hsa_circ_0057836	hsa-miR-4743-3p	167	-25.07	hsa_circ_0026480	hsa-miR-1285-5p	187	-37.18	hsa_circ_0089512	hsa-miR-6886-3p	154	-25.26
hsa_circ_0057836	hsa-miR-665	169	-29.3	hsa_circ_0026480	hsa-miR-5007-5p	149	-22.52	hsa_circ_0089512	hsa-miR-3180-3p	159	-33.49
hsa_circ_0057836	hsa-miR-6738-5p	156	-23.41	hsa_circ_0026480	hsa-miR-3919	154	-20.79	hsa_circ_0089512	hsa-miR-128-1-5p	148	-27.2
hsa_circ_0057836	hsa-miR-6874-3p	166	-20.05	hsa_circ_0026480	hsa-miR-7108-3p	155	-27.91	hsa_circ_0089512	hsa-miR-7704	157	-30.55
hsa_circ_0057836	hsa-miR-1276	155	-21.17	hsa_circ_0026480	hsa-miR-3916	162	-26.48	hsa_circ_0089512	hsa-miR-4697-3p	165	-28.64
hsa_circ_0057836	hsa-miR-6858-5p	147	-21.85	hsa_circ_0026480	hsa-miR-6744-3p	166	-30.89	hsa_circ_0089512	hsa-miR-181b-5p	165	-21.83
hsa_circ_0057836	hsa-miR-4793-3p	156	-26.2	hsa_circ_0026480	hsa-miR-6756-3p	153	-22.65	hsa_circ_0089512	hsa-miR-4746-3p	165	-31.36
hsa_circ_0057836	hsa-miR-6797-5p	159	-27.13	hsa_circ_0026480	hsa-miR-3649	153	-25.2	hsa_circ_0089512	hsa-miR-6791-5p	159	-32.84
hsa_circ_0057836	hsa-miR-7157-5p	157	-20.63	hsa_circ_0026480	hsa-miR-5586-3p	160	-20.42	hsa_circ_0089512	hsa-miR-508-5p	165	-28.23
hsa_circ_0057836	hsa-miR-5001-5p	152	-24.05	hsa_circ_0026480	hsa-miR-34c-5p	156	-20.83	hsa_circ_0089512	hsa-miR-3909	145	-22.57
hsa_circ_0057836	hsa-miR-3619-5p	143	-21.4	hsa_circ_0026480	hsa-miR-4515	149	-28.05	hsa_circ_0089512	hsa-miR-4417	155	-26.43
hsa_circ_0057836	hsa-miR-7113-5p	159	-23.22	hsa_circ_0026480	hsa-miR-1254	165	-28.73	hsa_circ_0089512	hsa-miR-4469	168	-28.85
hsa_circ_0057836	hsa-miR-330-3p	151	-21.73	hsa_circ_0026480	hsa-miR-373-3p	164	-22.25	hsa_circ_0089512	hsa-miR-550a-5p	140	-22.9
hsa_circ_0057836	hsa-miR-5706	161	-20.99	hsa_circ_0026480	hsa-miR-365b-5p	156	-23.07	hsa_circ_0089512	hsa-miR-7974	150	-23.23
hsa_circ_0057836	hsa-miR-370-3p	140	-20.9	hsa_circ_0026480	hsa-miR-6876-3p	140	-21.02	hsa_circ_0089512	hsa-miR-6768-5p	149	-26.42
hsa_circ_0057836	hsa-miR-23a-5p	152	-20.56	hsa_circ_0026480	hsa-miR-185-5p	147	-20.31	hsa_circ_0089512	hsa-miR-1249-5p	168	-27.31
hsa_circ_0057836	hsa-miR-4479	157	-39.63	hsa_circ_0026480	hsa-miR-3127-5p	167	-26.4	hsa_circ_0089512	hsa-miR-6510-3p	160	-24.2
hsa_circ_0057836	hsa-miR-4326	154	-24.16	hsa_circ_0026480	hsa-miR-6503-3p	151	-24.42	hsa_circ_0089512	hsa-miR-3180	152	-30.43
hsa_circ_0057836	hsa-miR-6880-5p	153	-24.12	hsa_circ_0026480	hsa-miR-3180-5p	150	-22.82	hsa_circ_0089512	hsa-miR-6894-3p	166	-30.91
hsa_circ_0057836	hsa-miR-6869-3p	156	-26.21	hsa_circ_0026480	hsa-miR-5698	147	-22.21	hsa_circ_0089512	hsa-miR-518c-5p	154	-29.67
hsa_circ_0057836	hsa-miR-4689	153	-25.21	hsa_circ_0026480	hsa-miR-6077	149	-20.26	hsa_circ_0089512	hsa-miR-4691-5p	150	-21.15
hsa_circ_0057836	hsa-miR-7150	151	-24.14	hsa_circ_0026480	hsa-miR-6807-3p	184	-32.93	hsa_circ_0089512	hsa-miR-3151-5p	153	-22.92
hsa_circ_0057836	hsa-miR-887-3p	140	-20.08	hsa_circ_0026480	hsa-miR-4283	159	-26.38	hsa_circ_0089512	hsa-miR-6851-3p	151	-21.85
hsa_circ_0057836	hsa-miR-6887-3p	148	-21.95	hsa_circ_0026480	hsa-miR-922	151	-23.65	hsa_circ_0089512	hsa-miR-324-3p	150	-23.98
hsa_circ_0057836	hsa-miR-1193	157	-23.48	hsa_circ_0026480	hsa-miR-4789-3p	157	-24.53	hsa_circ_0089512	hsa-miR-7156-3p	151	-26.92
hsa_circ_0057836	hsa-miR-5006-5p	160	-28.85	hsa_circ_0026480	hsa-miR-3667-5p	154	-20.49	hsa_circ_0089512	hsa-miR-1207-3p	150	-20.3
hsa_circ_0057836	hsa-miR-525-5p	146	-26.14	hsa_circ_0026480	hsa-miR-6824-5p	160	-30.08	hsa_circ_0089512	hsa-miR-6775-5p	160	-34.16
hsa_circ_0057836	hsa-miR-203a-5p	164	-22.32	hsa_circ_0026480	hsa-miR-216a-3p	154	-21.55	hsa_circ_0089512	hsa-miR-6802-3p	153	-21.93
hsa_circ_0057836	hsa-miR-4297	154	-22.56	hsa_circ_0026480	hsa-miR-125a-5p	165	-29.19	hsa_circ_0089512	hsa-miR-6780a-5p	148	-21.36
hsa_circ_0057836	hsa-miR-372-5p	173	-21.76	hsa_circ_0026480	hsa-miR-6130	160	-26.65	hsa_circ_0089512	hsa-miR-6848-5p	147	-28.2
hsa_circ_0057836	hsa-miR-4673	152	-26.84	hsa_circ_0026480	hsa-miR-493-3p	152	-25.44	hsa_circ_0089512	hsa-miR-6724-5p	173	-45.62
hsa_circ_0057836	hsa-miR-4756-3p	152	-25.12	hsa_circ_0026480	hsa-miR-4743-5p	149	-25.49	hsa_circ_0089512	hsa-miR-3620-5p	156	-32.12
hsa_circ_0057836	hsa-miR-6893-5p	145	-21.79	hsa_circ_0026480	hsa-miR-4723-3p	161	-27.16	hsa_circ_0089512	hsa-miR-4688	155	-28.75
hsa_circ_0057836	hsa-miR-378i	148	-21.71	hsa_circ_0026480	hsa-miR-6763-5p	157	-25.81	hsa_circ_0089512	hsa-miR-6865-3p	157	-20.5
hsa_circ_0057836	hsa-miR-4521	154	-22.33	hsa_circ_0026480	hsa-miR-4667-3p	166	-23.53	hsa_circ_0089512	hsa-miR-1199-5p	181	-41.87
hsa_circ_0057836	hsa-miR-6817-3p	146	-20.97	hsa_circ_0026480	hsa-miR-526b-3p	151	-21.65	hsa_circ_0089512	hsa-miR-1538	153	-25.26
hsa_circ_0057836	hsa-miR-6826-3p	165	-24.93	hsa_circ_0026480	hsa-miR-3976	171	-24.35	hsa_circ_0089512	hsa-miR-4646-5p	165	-27.54
hsa_circ_0057836	hsa-miR-6797-3p	154	-20.38	hsa_circ_0026480	hsa-miR-3620-3p	147	-22.75	hsa_circ_0089512	hsa-miR-4471	156	-25.89
hsa_circ_0057836	hsa-miR-6761-5p	147	-20.19	hsa_circ_0026480	hsa-miR-4265	148	-23.25	hsa_circ_0089512	hsa-miR-1224-5p	148	-21.06
hsa_circ_0057836	hsa-miR-6855-3p	153	-20.23	hsa_circ_0026480	hsa-miR-3154	164	-26.32	hsa_circ_0089512	hsa-miR-3189-5p	165	-30.5
hsa_circ_0057836	hsa-miR-4476	162	-28.23	hsa_circ_0026480	hsa-miR-4685-5p	158	-29.4	hsa_circ_0089512	hsa-miR-6753-5p	145	-25.99
hsa_circ_0057836	hsa-miR-4498	144	-21.66	hsa_circ_0026480	hsa-miR-4520-3p	156	-23.26	hsa_circ_0089512	hsa-miR-33b-3p	146	-24.54
hsa_circ_0057836	hsa-miR-6879-3p	145	-23.41	hsa_circ_0026480	hsa-miR-5683	162	-23.53	hsa_circ_0089512	hsa-miR-588	154	-25.3
hsa_circ_0057836	hsa-miR-6840-3p	150	-23.85	hsa_circ_0026480	hsa-miR-4675	150	-26.45	hsa_circ_0089512	hsa-miR-449c-5p	162	-26.02
hsa_circ_0057836	hsa-miR-4700-5p	150	-24.53	hsa_circ_0026480	hsa-miR-181d-5p	152	-21.43	hsa_circ_0089512	hsa-miR-6800-3p	158	-23.76
hsa_circ_0057836	hsa-miR-4514	152	-22.42	hsa_circ_0026480	hsa-miR-4443	157	-22.9	hsa_circ_0089512	hsa-miR-6735-3p	154	-25.61
hsa_circ_0057836	hsa-miR-6823-3p	153	-21.45	hsa_circ_0026480	hsa-miR-2116-3p	155	-30.4	hsa_circ_0089512	hsa-miR-7847-3p	157	-27.29
hsa_circ_0057836	hsa-miR-1587	149	-24.63	hsa_circ_0026480	hsa-miR-6895-5p	160	-27.76	hsa_circ_0089512	hsa-miR-3187-5p	159	-25.76
hsa_circ_0057836	hsa-miR-1236-5p	155	-21.04	hsa_circ_0026480	hsa-miR-3190-3p	160	-22.94	hsa_circ_0089512	hsa-miR-6820-5p	151	-27.21
hsa_circ_0057836	hsa-miR-1304-3p	146	-21.08	hsa_circ_0026480	hsa-miR-18b-3p	145	-20.59	hsa_circ_0089512	hsa-miR-1181	152	-26.55
hsa_circ_0057836	hsa-miR-6125	150	-30.46	hsa_circ_0026480	hsa-miR-3173-3p	170	-24.08	hsa_circ_0089512	hsa-miR-363-5p	164	-29.7
hsa_circ_0057836	hsa-miR-3183	161	-32.64	hsa_circ_0026480	hsa-miR-6861-5p	154	-27.4	hsa_circ_0089512	hsa-miR-7851-3p	154	-27.01
hsa_circ_0057836	hsa-miR-1244	176	-21.11	hsa_circ_0026480	hsa-miR-658	152	-28.56	hsa_circ_0089512	hsa-miR-4716-3p	162	-29.11
hsa_circ_0057836	hsa-miR-6792-3p	159	-22.09	hsa_circ_0026480	hsa-miR-504-5p	161	-26.59	hsa_circ_0089512	hsa-miR-25-5p	148	-20.44
hsa_circ_0057836	hsa-miR-423-5p	163	-25.26	hsa_circ_0026480	hsa-miR-4439	157	-22.37	hsa_circ_0089512	hsa-miR-4651	154	-30.98
hsa_circ_0057836	hsa-miR-515-3p	161	-25.1	hsa_circ_0026480	hsa-miR-7111-3p	154	-25.24	hsa_circ_0089512	hsa-miR-6722-3p	143	-23.27
hsa_circ_0057836	hsa-miR-6734-5p	157	-26.83	hsa_circ_0026480	hsa-miR-4753-3p	155	-22.58	hsa_circ_0089512	hsa-miR-3664-3p	171	-24.52
hsa_circ_0057836	hsa-miR-1183	155	-24.29	hsa_circ_0026480	hsa-miR-1825	150	-23.18	hsa_circ_0089512	hsa-miR-361-3p	167	-31.53
hsa_circ_0057836	hsa-miR-3652	156	-20.38	hsa_circ_0026480	hsa-miR-3925-5p	166	-22.06	hsa_circ_0089512	hsa-miR-4446-3p	159	-30.56
hsa_circ_0057836	hsa-miR-552-3p	159	-20.96	hsa_circ_0026480	hsa-miR-5787	158	-31.63	hsa_circ_0089512	hsa-miR-92a-2-5p	142	-22.62
hsa_circ_0057836	hsa-miR-3147	166	-29.97	hsa_circ_0026480	hsa-miR-1909-3p	167	-29.31	hsa_circ_0089512	hsa-miR-6813-5p	151	-22.93
hsa_circ_0057836	hsa-miR-3064-5p	141	-20.76	hsa_circ_0026480	hsa-miR-5585-3p	171	-27.43	hsa_circ_0089512	hsa-miR-4755-3p	160	-30.6
hsa_circ_0057836	hsa-miR-192-3p	154	-21.15	hsa_circ_0026480	hsa-miR-6893-3p	157	-27.9	hsa_circ_0089512	hsa-miR-1224-3p	161	-28.03
hsa_circ_0057836	hsa-miR-2114-5p	156	-22.04	hsa_circ_0026480	hsa-miR-6889-3p	156	-23.6	hsa_circ_0089512	hsa-miR-2467-3p	169	-28.45
hsa_circ_0057836	hsa-miR-181a-2-3p	155	-22.02	hsa_circ_0026480	hsa-miR-1911-3p	156	-24.4	hsa_circ_0089512	hsa-miR-6764-5p	166	-30.11
hsa_circ_0057836	hsa-miR-6814-5p	149	-24.5	hsa_circ_0026480	hsa-miR-1303	184	-30.73	hsa_circ_0089512	hsa-miR-6819-5p	163	-27.17
hsa_circ_0057836	hsa-miR-875-5p	160	-22.31	hsa_circ_0026480	hsa-miR-5589-3p	159	-20.81	hsa_circ_0089512	hsa-miR-6747-3p	153	-30.39
hsa_circ_0057836	hsa-miR-29b-2-5p	156	-20.38	hsa_circ_0026480	hsa-miR-4649-3p	166	-31.66	hsa_circ_0089512	hsa-miR-7109-5p	148	-25.01
hsa_circ_0057836	hsa-miR-6516-5p	150	-22.57	hsa_circ_0026480	hsa-miR-4747-3p	150	-26.83	hsa_circ_0089512	hsa-miR-4647	153	-23.21
hsa_circ_0057836	hsa-miR-301b-5p	149	-22	hsa_circ_0026480	hsa-miR-1182	169	-28.51	hsa_circ_0089512	hsa-miR-3130-3p	146	-21.82
hsa_circ_0057836	hsa-miR-5194	154	-25.87	hsa_circ_0026480	hsa-miR-6871-3p	151	-24.19	hsa_circ_0089512	hsa-miR-6815-5p	153	-24.76
hsa_circ_0057836	hsa-miR-597-3p	158	-24.01	hsa_circ_0026480	hsa-miR-6788-5p	162	-23.3	hsa_circ_0089512	hsa-miR-874-3p	159	-34.63
hsa_circ_0057836	hsa-miR-8075	165	-24.84	hsa_circ_0026480	hsa-miR-615-3p	151	-24.17	hsa_circ_0089512	hsa-miR-331-3p	149	-24.54
hsa_circ_0057836	hsa-miR-3934-5p	145	-23.15	hsa_circ_0026480	hsa-miR-6776-5p	156	-24.88	hsa_circ_0089512	hsa-miR-8083	148	-22.92
hsa_circ_0057836	hsa-miR-7157-3p	154	-23.33	hsa_circ_0026480	hsa-miR-3685	171	-25.88	hsa_circ_0089512	hsa-miR-4746-5p	152	-25.08
hsa_circ_0057836	hsa-miR-3191-5p	149	-22.48	hsa_circ_0026480	hsa-miR-7977	159	-21.41	hsa_circ_0089512	hsa-miR-4507	148	-22.58
hsa_circ_0057836	hsa-miR-6872-3p	148	-24.72	hsa_circ_0026480	hsa-miR-519d-3p	146	-22.46	hsa_circ_0089512	hsa-miR-1910-3p	152	-20.07
hsa_circ_0057836	hsa-miR-4494	147	-20.22	hsa_circ_0026480	hsa-miR-5581-3p	161	-24.25	hsa_circ_0089512	hsa-miR-6879-5p	170	-37.65
hsa_circ_0057836	hsa-miR-1266-5p	160	-23.64	hsa_circ_0026480	hsa-miR-454-5p	151	-22.67	hsa_circ_0089512	hsa-miR-4695-5p	151	-25.76
hsa_circ_0057836	hsa-miR-6510-5p	140	-23	hsa_circ_0026480	hsa-miR-1273e	192	-39.54	hsa_circ_0089512	hsa-miR-4692	150	-23.76
hsa_circ_0057836	hsa-miR-6857-5p	157	-25.9	hsa_circ_0026480	hsa-miR-92a-3p	161	-27.02	hsa_circ_0089512	hsa-miR-214-3p	149	-23.8
hsa_circ_0057836	hsa-miR-4659b-3p	159	-21.1	hsa_circ_0026480	hsa-miR-6852-5p	157	-27.68	hsa_circ_0089512	hsa-miR-1197	159	-22.23
hsa_circ_0057836	hsa-miR-431-5p	155	-21.63	hsa_circ_0026480	hsa-miR-4763-3p	174	-37.62	hsa_circ_0089512	hsa-miR-6087	154	-30.89
hsa_circ_0057836	hsa-miR-7974	148	-21.62	hsa_circ_0026480	hsa-miR-6089	180	-49.73	hsa_circ_0089512	hsa-miR-197-3p	167	-24.85
hsa_circ_0057836	hsa-miR-6768-5p	151	-20.9	hsa_circ_0026480	hsa-miR-4533	156	-25.27	hsa_circ_0089512	hsa-miR-4749-3p	150	-21.59
hsa_circ_0057836	hsa-miR-1249-5p	167	-26.24	hsa_circ_0026480	hsa-miR-3155b	154	-31.52	hsa_circ_0089512	hsa-miR-1225-3p	150	-23.74
hsa_circ_0057836	hsa-miR-518c-5p	143	-20.76	hsa_circ_0026480	hsa-miR-26b-3p	153	-22.15	hsa_circ_0089512	hsa-miR-4687-5p	162	-32.39
hsa_circ_0057836	hsa-miR-4691-5p	158	-25.33	hsa_circ_0026480	hsa-miR-8077	172	-32.41	hsa_circ_0089512	hsa-miR-637	153	-25.78
hsa_circ_0057836	hsa-miR-1207-3p	156	-22.41	hsa_circ_0026480	hsa-miR-6715b-5p	159	-23.72	hsa_circ_0089512	hsa-miR-6887-5p	148	-25.15
hsa_circ_0057836	hsa-miR-6811-5p	158	-20.71	hsa_circ_0026480	hsa-miR-523-5p	159	-26.08	hsa_circ_0089512	hsa-miR-3690	148	-20.55
hsa_circ_0057836	hsa-miR-3974	172	-21.6	hsa_circ_0026480	hsa-miR-6794-3p	150	-20.62	hsa_circ_0089512	hsa-miR-34b-5p	151	-21.22
hsa_circ_0057836	hsa-miR-6802-3p	149	-20.08	hsa_circ_0026480	hsa-miR-4433a-3p	173	-33.2	hsa_circ_0089512	hsa-miR-645	152	-20.18
hsa_circ_0057836	hsa-miR-3620-5p	149	-25.59	hsa_circ_0026480	hsa-miR-6854-3p	161	-26.56	hsa_circ_0089512	hsa-miR-6873-5p	166	-23.56
hsa_circ_0057836	hsa-miR-4688	150	-22.12	hsa_circ_0026480	hsa-miR-5571-5p	142	-26.87	hsa_circ_0089512	hsa-miR-6876-5p	157	-23.64
hsa_circ_0057836	hsa-miR-4522	140	-21.93	hsa_circ_0026480	hsa-miR-433-5p	167	-28.7	hsa_circ_0089512	hsa-miR-3187-3p	155	-29.13
hsa_circ_0057836	hsa-miR-4764-5p	161	-22.36	hsa_circ_0026480	hsa-miR-4324	164	-27.57	hsa_circ_0089512	hsa-miR-3681-3p	155	-20.92
hsa_circ_0057836	hsa-miR-4646-5p	159	-25.68	hsa_circ_0026480	hsa-miR-3177-5p	163	-25.73	hsa_circ_0089512	hsa-miR-2114-3p	155	-25.76
hsa_circ_0057836	hsa-miR-4999-5p	151	-20.09	hsa_circ_0026480	hsa-miR-4492	154	-28.57	hsa_circ_0089512	hsa-miR-4641	153	-25.72
hsa_circ_0057836	hsa-miR-592	158	-20.09	hsa_circ_0026480	hsa-miR-3126-3p	162	-25.59	hsa_circ_0089512	hsa-miR-6760-3p	167	-33.03
hsa_circ_0057836	hsa-miR-6753-5p	165	-26.61	hsa_circ_0026480	hsa-miR-6760-5p	171	-30.32	hsa_circ_0089512	hsa-miR-1237-5p	147	-28.44
hsa_circ_0057836	hsa-miR-33b-3p	165	-24.67	hsa_circ_0026480	hsa-miR-5001-3p	158	-30.82	hsa_circ_0089512	hsa-miR-4486	147	-21.7
hsa_circ_0057836	hsa-miR-5703	149	-20.18	hsa_circ_0026480	hsa-miR-6827-5p	154	-21.05	hsa_circ_0089512	hsa-miR-4677-3p	152	-22.23
hsa_circ_0057836	hsa-miR-6814-3p	150	-23.8	hsa_circ_0026480	hsa-miR-29a-3p	156	-23.5	hsa_circ_0089512	hsa-miR-6732-5p	150	-21.63
hsa_circ_0057836	hsa-miR-7847-3p	155	-20.66	hsa_circ_0026480	hsa-miR-7113-3p	165	-31.32	hsa_circ_0089512	hsa-miR-4274	142	-21.03
hsa_circ_0057836	hsa-miR-6820-5p	144	-24.8	hsa_circ_0026480	hsa-miR-7855-5p	151	-24.62	hsa_circ_0089512	hsa-miR-4690-3p	157	-27.7
hsa_circ_0057836	hsa-miR-520e	159	-20.29	hsa_circ_0026480	hsa-miR-642b-5p	147	-22.29	hsa_circ_0089512	hsa-miR-6765-5p	162	-32.64
hsa_circ_0057836	hsa-miR-6881-5p	163	-23.41	hsa_circ_0026480	hsa-miR-550a-3-5p	154	-21.71	hsa_circ_0089512	hsa-miR-6511a-5p	164	-25.75
hsa_circ_0057836	hsa-miR-6806-3p	160	-23.69	hsa_circ_0026480	hsa-miR-619-3p	161	-31.52	hsa_circ_0089512	hsa-miR-6836-5p	152	-26.07
hsa_circ_0057836	hsa-miR-4446-3p	159	-26.68	hsa_circ_0026480	hsa-miR-3622b-5p	151	-23.33	hsa_circ_0089512	hsa-miR-6504-5p	160	-22.85
hsa_circ_0057836	hsa-miR-345-5p	150	-24.91	hsa_circ_0026480	hsa-miR-1273a	199	-38.47	hsa_circ_0089512	hsa-miR-210-5p	165	-30.3
hsa_circ_0057836	hsa-miR-4755-3p	142	-20.69	hsa_circ_0026480	hsa-miR-204-3p	165	-31.65	hsa_circ_0089512	hsa-miR-5196-5p	164	-30.14
hsa_circ_0057836	hsa-miR-3928-5p	147	-20.22	hsa_circ_0026480	hsa-miR-5093	170	-28.14	hsa_circ_0089512	hsa-miR-3173-5p	159	-25.23
hsa_circ_0057836	hsa-miR-3136-5p	152	-21.59	hsa_circ_0026480	hsa-miR-1913	159	-34.39	hsa_circ_0089512	hsa-miR-6803-3p	158	-28.67
hsa_circ_0057836	hsa-miR-874-3p	150	-21.51	hsa_circ_0026480	hsa-miR-4529-5p	168	-24.89	hsa_circ_0089512	hsa-miR-6511a-3p	160	-28.84
hsa_circ_0057836	hsa-miR-4516	151	-24.08	hsa_circ_0026480	hsa-miR-4309	148	-21.83	hsa_circ_0089512	hsa-miR-7106-3p	159	-30.13
hsa_circ_0057836	hsa-miR-4695-5p	150	-23.49	hsa_circ_0026480	hsa-miR-3184-5p	156	-23.53	hsa_circ_0089512	hsa-miR-6883-5p	145	-25.6
hsa_circ_0057836	hsa-miR-4692	155	-28.21	hsa_circ_0026480	hsa-miR-4290	162	-26.59	hsa_circ_0089512	hsa-miR-6890-3p	158	-22.88
hsa_circ_0057836	hsa-miR-520f-3p	166	-21.96	hsa_circ_0026480	hsa-miR-345-3p	159	-20.34	hsa_circ_0089512	hsa-miR-4731-5p	152	-24.87
hsa_circ_0057836	hsa-miR-520b	161	-20.2	hsa_circ_0026480	hsa-miR-3176	156	-23.27	hsa_circ_0089512	hsa-miR-7155-5p	152	-22.79
hsa_circ_0057836	hsa-miR-6873-5p	168	-27.92	hsa_circ_0026480	hsa-miR-6824-3p	165	-24.88	hsa_circ_0089512	hsa-miR-4505	155	-26.6
hsa_circ_0057836	hsa-miR-3200-5p	166	-20.41	hsa_circ_0026480	hsa-miR-3944-5p	150	-26.52	hsa_circ_0089512	hsa-miR-3677-5p	143	-22.15
hsa_circ_0057836	hsa-miR-6876-5p	151	-24.75	hsa_circ_0026480	hsa-miR-143-5p	171	-30.17	hsa_circ_0089512	hsa-miR-298	157	-25.69
hsa_circ_0057836	hsa-miR-4314	167	-24.78	hsa_circ_0026480	hsa-miR-4753-5p	176	-25.26	hsa_circ_0089512	hsa-miR-939-3p	156	-28.5
hsa_circ_0057836	hsa-miR-4732-5p	154	-20.91	hsa_circ_0026480	hsa-miR-6885-5p	145	-21.29	hsa_circ_0089512	hsa-miR-4739	168	-35.14
hsa_circ_0057836	hsa-miR-4534	154	-20.32	hsa_circ_0026480	hsa-miR-6875-5p	148	-21.03	hsa_circ_0089512	hsa-miR-3135b	160	-28.24
hsa_circ_0057836	hsa-miR-1179	154	-24.85	hsa_circ_0026480	hsa-miR-6779-5p	155	-26.51	hsa_circ_0089512	hsa-miR-1470	152	-28.36
hsa_circ_0057836	hsa-miR-4274	157	-22	hsa_circ_0026480	hsa-miR-1233-3p	157	-25.21	hsa_circ_0089512	hsa-miR-766-5p	155	-23.61
hsa_circ_0057836	hsa-miR-378d	156	-21.27	hsa_circ_0026480	hsa-miR-6769b-5p	152	-26.81	hsa_circ_0089512	hsa-miR-1271-3p	156	-24.92
hsa_circ_0057836	hsa-miR-6511a-5p	150	-22.77	hsa_circ_0026480	hsa-miR-2861	150	-22.98	hsa_circ_0089512	hsa-miR-4721	155	-26.35
hsa_circ_0057836	hsa-miR-4513	153	-22.15	hsa_circ_0026480	hsa-miR-6501-3p	156	-22.41	hsa_circ_0089512	hsa-miR-6810-5p	172	-30.28
hsa_circ_0057836	hsa-miR-6515-5p	165	-28.98	hsa_circ_0026480	hsa-miR-1260b	160	-26.57	hsa_circ_0089512	hsa-miR-4433a-5p	140	-21.22
hsa_circ_0057836	hsa-miR-6504-5p	155	-22.07	hsa_circ_0026480	hsa-miR-4536-3p	166	-24.83	hsa_circ_0089512	hsa-miR-8080	162	-21.24
hsa_circ_0057836	hsa-miR-6088	150	-21.19	hsa_circ_0026480	hsa-miR-185-3p	169	-28.5	hsa_circ_0089512	hsa-miR-1912	155	-25.24
hsa_circ_0057836	hsa-miR-6890-3p	156	-20.44	hsa_circ_0026480	hsa-miR-761	158	-23.45	hsa_circ_0089512	hsa-miR-3678-3p	164	-30.48
hsa_circ_0057836	hsa-miR-6828-5p	162	-24.66	hsa_circ_0026480	hsa-miR-5190	140	-20.45	hsa_circ_0089512	hsa-miR-4725-3p	155	-27.27
hsa_circ_0057836	hsa-miR-3135b	155	-21.45	hsa_circ_0026480	hsa-miR-6835-5p	149	-24.7	hsa_circ_0089512	hsa-miR-1307-3p	163	-29.63
hsa_circ_0057836	hsa-miR-4268	162	-24.02	hsa_circ_0026480	hsa-miR-6778-3p	161	-23.43	hsa_circ_0089512	hsa-miR-6859-3p	161	-24.27
hsa_circ_0057836	hsa-miR-876-5p	165	-21.54	hsa_circ_0026480	hsa-miR-449b-5p	155	-24.32	hsa_circ_0089512	hsa-miR-6862-3p	158	-26.31
hsa_circ_0057836	hsa-miR-3670	163	-25.26	hsa_circ_0026480	hsa-miR-4652-5p	167	-26.63	hsa_circ_0089512	hsa-miR-194-3p	160	-26.04
hsa_circ_0057836	hsa-miR-4652-3p	142	-23.56	hsa_circ_0026480	hsa-miR-30c-1-3p	153	-27.75	hsa_circ_0089512	hsa-miR-1914-3p	145	-21.38
hsa_circ_0057836	hsa-miR-1914-3p	142	-24.17	hsa_circ_0026480	hsa-miR-616-3p	162	-25.82	hsa_circ_0089512	hsa-miR-149-3p	151	-30.78
hsa_circ_0057836	hsa-miR-765	141	-20.49	hsa_circ_0026480	hsa-miR-4786-3p	148	-23.59	hsa_circ_0089512	hsa-miR-660-3p	154	-23.54
hsa_circ_0057836	hsa-miR-6837-3p	148	-20.13	hsa_circ_0026480	hsa-miR-23b-5p	156	-21.1	hsa_circ_0089512	hsa-miR-765	172	-28.59
hsa_circ_0057836	hsa-miR-6871-5p	151	-24.99	hsa_circ_0026480	hsa-miR-125b-5p	172	-29.99	hsa_circ_0089512	hsa-miR-188-3p	147	-21.43
hsa_circ_0057836	hsa-miR-520c-3p	166	-21.54	hsa_circ_0026480	hsa-miR-596	152	-24.11	hsa_circ_0089512	hsa-miR-6859-5p	159	-22.74
hsa_circ_0057836	hsa-miR-4277	156	-22.64	hsa_circ_0026480	hsa-miR-6804-5p	163	-21.22	hsa_circ_0089512	hsa-miR-6782-5p	157	-34.47
hsa_circ_0057836	hsa-miR-654-3p	157	-23.49	hsa_circ_0026480	hsa-miR-3651	155	-22.75	hsa_circ_0089512	hsa-miR-5589-5p	161	-28.69
hsa_circ_0057836	hsa-miR-6808-5p	145	-29.44	hsa_circ_0026480	hsa-miR-519d-5p	156	-22.78	hsa_circ_0089512	hsa-miR-6774-5p	150	-21.1
hsa_circ_0057836	hsa-miR-6743-5p	157	-24.07	hsa_circ_0026480	hsa-miR-4653-5p	158	-25.88	hsa_circ_0089512	hsa-miR-4632-5p	165	-34.8
hsa_circ_0057836	hsa-miR-1270	148	-23.73	hsa_circ_0026480	hsa-miR-516b-5p	154	-20.83	hsa_circ_0089512	hsa-miR-1199-3p	143	-23.62
hsa_circ_0057836	hsa-miR-4677-5p	163	-20.3	hsa_circ_0026480	hsa-miR-184	148	-23.77	hsa_circ_0089512	hsa-miR-6751-3p	154	-21.44
hsa_circ_0057836	hsa-miR-8064	153	-23.57	hsa_circ_0026480	hsa-miR-93-3p	171	-26.02	hsa_circ_0089512	hsa-miR-4728-5p	156	-24.46
hsa_circ_0057836	hsa-miR-8089	152	-26.98	hsa_circ_0026480	hsa-miR-135b-5p	156	-22.68	hsa_circ_0089512	hsa-miR-6849-3p	147	-20.19
hsa_circ_0057836	hsa-miR-762	148	-22.67	hsa_circ_0026480	hsa-miR-125a-3p	148	-21.71	hsa_circ_0089512	hsa-miR-4722-3p	151	-25.09
hsa_circ_0057836	hsa-miR-5193	151	-20.21	hsa_circ_0026480	hsa-miR-328-5p	174	-43.17	hsa_circ_0089512	hsa-miR-4496	151	-22.1
hsa_circ_0057836	hsa-miR-422a	157	-22.83	hsa_circ_0026480	hsa-miR-6798-5p	152	-31	hsa_circ_0089512	hsa-miR-4292	152	-24.28
hsa_circ_0057836	hsa-miR-873-3p	160	-25.51	hsa_circ_0026480	hsa-miR-4258	158	-32.86	hsa_circ_0089512	hsa-miR-500b-3p	149	-23.33
hsa_circ_0057836	hsa-miR-4459	159	-28.61	hsa_circ_0026480	hsa-miR-6819-3p	150	-24.38	hsa_circ_0089512	hsa-miR-6808-5p	161	-29.57
hsa_circ_0057836	hsa-miR-6730-5p	164	-26.74	hsa_circ_0026480	hsa-miR-520d-3p	150	-23.38	hsa_circ_0089512	hsa-miR-6801-3p	158	-29.92
hsa_circ_0057836	hsa-miR-378a-3p	157	-22.45	hsa_circ_0026480	hsa-miR-6752-5p	144	-27.04	hsa_circ_0089512	hsa-miR-6743-5p	168	-34.52
hsa_circ_0057836	hsa-miR-6829-5p	152	-21.74	hsa_circ_0026480	hsa-miR-4447	150	-23.13	hsa_circ_0089512	hsa-miR-3157-5p	161	-22.38
hsa_circ_0057836	hsa-miR-3158-5p	143	-26.02	hsa_circ_0026480	hsa-miR-6894-5p	161	-30.49	hsa_circ_0089512	hsa-miR-1270	165	-21.51
hsa_circ_0057836	hsa-miR-4632-3p	154	-27.53	hsa_circ_0026480	hsa-miR-6747-5p	158	-22.96	hsa_circ_0089512	hsa-miR-10b-5p	154	-21.46
hsa_circ_0057836	hsa-miR-6828-3p	152	-21.84	hsa_circ_0026480	hsa-miR-4271	161	-24.95	hsa_circ_0089512	hsa-miR-512-3p	159	-22.56
hsa_circ_0057836	hsa-miR-642a-3p	168	-20.35	hsa_circ_0026480	hsa-miR-4683	159	-20.77	hsa_circ_0089512	hsa-miR-8064	141	-20.17
hsa_circ_0057836	hsa-miR-1271-5p	154	-26.8	hsa_circ_0026480	hsa-miR-6737-5p	153	-22.91	hsa_circ_0089512	hsa-miR-6742-5p	155	-26.12
hsa_circ_0057836	hsa-miR-378b	151	-22.9	hsa_circ_0026480	hsa-miR-4691-3p	156	-22.42	hsa_circ_0089512	hsa-miR-612	153	-33.47
hsa_circ_0057836	hsa-miR-485-5p	151	-22.51	hsa_circ_0026480	hsa-miR-1228-5p	143	-25.76	hsa_circ_0089512	hsa-miR-8089	166	-30.22
hsa_circ_0057836	hsa-miR-4506	156	-20.22	hsa_circ_0026480	hsa-miR-4254	180	-33.22	hsa_circ_0089512	hsa-miR-762	171	-41.33
hsa_circ_0057836	hsa-miR-3689f	150	-21.33	hsa_circ_0026480	hsa-miR-6834-5p	160	-25.71	hsa_circ_0089512	hsa-miR-7843-5p	163	-30.63
hsa_circ_0057836	hsa-miR-3120-5p	162	-20.02	hsa_circ_0026480	hsa-miR-3174	163	-23.06	hsa_circ_0089512	hsa-miR-6744-5p	149	-20.95
hsa_circ_0057836	hsa-miR-4684-3p	161	-21.03	hsa_circ_0026480	hsa-miR-6823-5p	151	-24.79	hsa_circ_0089512	hsa-miR-6085	154	-23.67
hsa_circ_0057836	hsa-miR-6728-5p	167	-29.2	hsa_circ_0026480	hsa-miR-3939	158	-23.98	hsa_circ_0089512	hsa-miR-4459	167	-29.69
hsa_circ_0057836	hsa-miR-140-3p	155	-20.01	hsa_circ_0026480	hsa-miR-3667-3p	162	-25.27	hsa_circ_0089512	hsa-miR-4667-5p	150	-25.25
hsa_circ_0057836	hsa-miR-6738-3p	164	-21.55	hsa_circ_0026480	hsa-miR-6842-3p	144	-20.81	hsa_circ_0089512	hsa-miR-4798-3p	142	-21.27
hsa_circ_0057836	hsa-miR-4736	144	-20.39	hsa_circ_0026480	hsa-miR-4518	166	-25.18	hsa_circ_0089512	hsa-miR-133b	160	-22.45
hsa_circ_0057836	hsa-miR-671-5p	160	-26.18	hsa_circ_0026480	hsa-miR-6126	167	-28.49	hsa_circ_0089512	hsa-miR-572	161	-31.06
hsa_circ_0057836	hsa-miR-6756-3p	146	-20.04	hsa_circ_0026480	hsa-miR-7976	162	-24.42	hsa_circ_0089512	hsa-miR-4478	147	-21.75
hsa_circ_0057836	hsa-miR-3127-5p	152	-20.9	hsa_circ_0026480	hsa-miR-4660	152	-20.67	hsa_circ_0089512	hsa-miR-4485-3p	159	-29.31
hsa_circ_0057836	hsa-miR-378c	164	-25.27	hsa_circ_0026480	hsa-miR-619-5p	192	-42.14	hsa_circ_0089512	hsa-miR-3648	149	-30.34
hsa_circ_0057836	hsa-miR-378e	151	-21.34	hsa_circ_0026480	hsa-miR-6127	161	-29.75	hsa_circ_0089512	hsa-miR-6081	156	-23.59
hsa_circ_0057836	hsa-miR-4723-3p	142	-20.75	hsa_circ_0026480	hsa-let-7e-5p	165	-25.91	hsa_circ_0089512	hsa-miR-937-5p	166	-27.5
hsa_circ_0057836	hsa-miR-4667-3p	155	-22.88	hsa_circ_0026480	hsa-miR-3127-3p	156	-24.71	hsa_circ_0089512	hsa-miR-181d-3p	157	-23.65
hsa_circ_0057836	hsa-miR-642b-3p	163	-20.35	hsa_circ_0026480	hsa-miR-4510	162	-26.35	hsa_circ_0089512	hsa-miR-128-3p	147	-22.18
hsa_circ_0057836	hsa-miR-3978	146	-21.3	hsa_circ_0026480	hsa-miR-8088	152	-27.19	hsa_circ_0089512	hsa-miR-6829-5p	158	-27.23
hsa_circ_0057836	hsa-miR-5009-5p	159	-20.69	hsa_circ_0026480	hsa-miR-1227-5p	166	-37.75	hsa_circ_0089512	hsa-miR-4632-3p	175	-33.12
hsa_circ_0057836	hsa-miR-3190-3p	158	-26.98	hsa_circ_0026480	hsa-miR-5189-5p	173	-31.28	hsa_circ_0089512	hsa-miR-1237-3p	154	-22.92
hsa_circ_0057836	hsa-miR-129-5p	161	-20.17	hsa_circ_0026480	hsa-miR-8063	153	-22.38	hsa_circ_0089512	hsa-miR-342-5p	151	-20.74
hsa_circ_0057836	hsa-miR-504-5p	156	-23.64	hsa_circ_0026480	hsa-miR-760	152	-22.83	hsa_circ_0089512	hsa-miR-6758-5p	143	-25.76
hsa_circ_0057836	hsa-miR-4439	157	-20.44	hsa_circ_0026480	hsa-miR-4287	149	-20.75	hsa_circ_0089512	hsa-miR-1229-5p	145	-20.82
hsa_circ_0057836	hsa-miR-1911-3p	153	-21.99	hsa_circ_0026480	hsa-miR-6843-3p	148	-20.37	hsa_circ_0089512	hsa-miR-4270	165	-34.68
hsa_circ_0057836	hsa-miR-4649-3p	150	-20.15	hsa_circ_0026480	hsa-miR-3929	173	-27.49	hsa_circ_0089512	hsa-miR-2116-5p	165	-29.46
hsa_circ_0057836	hsa-miR-7161-3p	158	-22.94	hsa_circ_0026480	hsa-miR-631	144	-21.73	hsa_circ_0089512	hsa-miR-4741	158	-28.91
hsa_circ_0057836	hsa-miR-6788-5p	166	-27.32	hsa_circ_0026480	hsa-miR-3921	165	-23.33	hsa_circ_0089512	hsa-miR-483-5p	146	-27.49
hsa_circ_0057836	hsa-miR-3685	155	-20.95	hsa_circ_0026480	hsa-miR-4435	170	-27.79	hsa_circ_0089512	hsa-miR-4745-5p	165	-27.57
hsa_circ_0057836	hsa-miR-520a-5p	143	-21.44	hsa_circ_0026480	hsa-miR-6798-3p	152	-26.75	hsa_circ_0089512	hsa-miR-7111-5p	155	-27.18
hsa_circ_0057836	hsa-miR-942-5p	160	-21.15	hsa_circ_0026480	hsa-miR-4266	154	-26.34	hsa_circ_0089512	hsa-miR-4745-3p	146	-25.63
hsa_circ_0057836	hsa-miR-4492	142	-20.29	hsa_circ_0026480	hsa-miR-466	172	-23.78	hsa_circ_0089512	hsa-miR-654-5p	164	-28.64
hsa_circ_0057836	hsa-miR-5001-3p	158	-24.23	hsa_circ_0026480	hsa-miR-4279	154	-27.32	hsa_circ_0089512	hsa-miR-6799-3p	164	-30.71
hsa_circ_0057836	hsa-miR-432-5p	145	-20.57	hsa_circ_0026480	hsa-miR-4425	163	-26.99	hsa_circ_0089512	hsa-miR-6726-3p	156	-28.82
hsa_circ_0057836	hsa-miR-3184-5p	146	-21.7	hsa_circ_0026480	hsa-miR-1225-5p	156	-33.38	hsa_circ_0089512	hsa-miR-939-5p	168	-36.25
hsa_circ_0057836	hsa-miR-1243	162	-20.06	hsa_circ_0026480	hsa-miR-6749-3p	158	-31.35	hsa_circ_0089512	hsa-miR-485-5p	174	-26.14
hsa_circ_0057836	hsa-miR-23b-5p	149	-22.39	hsa_circ_0026480	hsa-miR-1827	158	-20.61	hsa_circ_0089512	hsa-miR-4506	152	-26.56
hsa_circ_0057836	hsa-miR-519d-5p	166	-20.65	hsa_circ_0026480	hsa-miR-1299	148	-21.88	hsa_circ_0089512	hsa-miR-6880-3p	157	-26.06
hsa_circ_0057836	hsa-miR-6823-5p	159	-20.51	hsa_circ_0026480	hsa-miR-4701-3p	161	-25.42	hsa_circ_0089512	hsa-miR-6810-3p	161	-30.64
hsa_circ_0057836	hsa-miR-3667-3p	154	-23.81	hsa_circ_0026480	hsa-miR-7162-3p	145	-23.52	hsa_circ_0089512	hsa-miR-8072	151	-30.26
hsa_circ_0057836	hsa-miR-6842-3p	145	-21.22	hsa_circ_0026480	hsa-miR-6131	171	-35.59	hsa_circ_0089512	hsa-miR-1972	152	-26.95
hsa_circ_0057836	hsa-miR-4518	147	-23.74	hsa_circ_0026480	hsa-miR-6845-3p	165	-26.95	hsa_circ_0089512	hsa-miR-6728-5p	149	-22.87
hsa_circ_0057836	hsa-miR-378h	150	-21.48	hsa_circ_0026480	hsa-miR-505-5p	162	-20.69	hsa_circ_0089512	hsa-miR-4289	159	-22.62
hsa_circ_0057836	hsa-miR-4727-5p	150	-22.49	hsa_circ_0026480	hsa-miR-6781-5p	145	-22.67	hsa_circ_0089512	hsa-miR-5685	151	-30.59
hsa_circ_0057836	hsa-miR-3127-3p	155	-24.08	hsa_circ_0026480	hsa-miR-3664-5p	159	-21.21	hsa_circ_0089512	hsa-miR-4436b-5p	156	-20.9
hsa_circ_0057836	hsa-miR-3929	165	-28.66	hsa_circ_0026480	hsa-miR-412-3p	152	-22.6	hsa_circ_0089512	hsa-miR-639	148	-22.43
hsa_circ_0057836	hsa-miR-3921	161	-21.81	hsa_circ_0026480	hsa-let-7c-5p	163	-22.36	hsa_circ_0089512	hsa-miR-6756-5p	163	-35.16
hsa_circ_0057836	hsa-miR-320a	147	-20.91	hsa_circ_0026480	hsa-miR-6783-3p	160	-26.15	hsa_circ_0089512	hsa-miR-1908-3p	163	-32.06
hsa_circ_0057836	hsa-miR-6749-3p	147	-22.21	hsa_circ_0026480	hsa-miR-6841-5p	154	-23.54	hsa_circ_0089512	hsa-miR-5088-3p	151	-30.28
hsa_circ_0057836	hsa-miR-1299	155	-20.52	hsa_circ_0026480	hsa-miR-6165	161	-24.78	hsa_circ_0089512	hsa-miR-5004-5p	163	-23.56
hsa_circ_0057836	hsa-miR-320b	147	-21.28	hsa_circ_0026480	hsa-miR-6865-5p	154	-27.01	hsa_circ_0089512	hsa-miR-671-5p	164	-37.78
hsa_circ_0057836	hsa-miR-6841-5p	154	-20.92	hsa_circ_0026480	hsa-miR-5699-3p	168	-24.72	hsa_circ_0089512	hsa-miR-7108-3p	149	-22.14
hsa_circ_0057836	hsa-miR-6165	153	-20.19	hsa_circ_0026480	hsa-miR-6746-3p	163	-30.85	hsa_circ_0089512	hsa-miR-3916	163	-22.73
hsa_circ_0057836	hsa-miR-6746-3p	163	-33.76	hsa_circ_0026480	hsa-miR-874-5p	146	-20.59	hsa_circ_0089512	hsa-miR-4515	147	-23.49
hsa_circ_0057836	hsa-miR-6873-3p	164	-25.11	hsa_circ_0026480	hsa-miR-888-3p	155	-20.32	hsa_circ_0089512	hsa-miR-6876-3p	151	-21.39
hsa_circ_0057836	hsa-miR-3156-3p	158	-20.4	hsa_circ_0026480	hsa-miR-6873-3p	172	-26.55	hsa_circ_0089512	hsa-miR-5698	159	-30.26
hsa_circ_0057836	hsa-miR-4658	164	-27.96	hsa_circ_0026480	hsa-miR-4733-3p	166	-27.85	hsa_circ_0089512	hsa-miR-4789-3p	150	-21.55
hsa_circ_0057836	hsa-miR-6790-5p	151	-23.27	hsa_circ_0026480	hsa-miR-4658	151	-21.01	hsa_circ_0089512	hsa-miR-6787-5p	160	-28.73
hsa_circ_0057836	hsa-miR-1909-5p	151	-21.23	hsa_circ_0026480	hsa-miR-7845-5p	151	-26.05	hsa_circ_0089512	hsa-miR-663a	162	-32.63
hsa_circ_0057836	hsa-miR-4657	155	-21.01	hsa_circ_0026480	hsa-miR-6742-3p	164	-30.65	hsa_circ_0089512	hsa-miR-216a-3p	160	-28.1
hsa_circ_0057836	hsa-miR-6846-3p	151	-21.74	hsa_circ_0026480	hsa-miR-212-5p	162	-23.18	hsa_circ_0089512	hsa-miR-125a-5p	153	-21.36
hsa_circ_0057836	hsa-miR-6817-5p	151	-20.4	hsa_circ_0026480	hsa-miR-519b-5p	159	-26.08	hsa_circ_0089512	hsa-miR-493-3p	154	-23.55
hsa_circ_0076360	hsa-miR-103a-2-5p	144	-21.28	hsa_circ_0026480	hsa-miR-6732-3p	152	-28.28	hsa_circ_0089512	hsa-miR-4667-3p	146	-24.31
hsa_circ_0076360	hsa-miR-2276-3p	157	-24.45	hsa_circ_0026480	hsa-miR-15a-3p	161	-26.92	hsa_circ_0089512	hsa-miR-1247-5p	164	-33.03
hsa_circ_0076360	hsa-miR-6868-3p	163	-24.15	hsa_circ_0026480	hsa-miR-6790-5p	153	-21.1	hsa_circ_0089512	hsa-miR-1180-5p	156	-30.36
hsa_circ_0076360	hsa-miR-664b-5p	145	-20.14	hsa_circ_0026480	hsa-miR-3614-3p	157	-24.43	hsa_circ_0089512	hsa-miR-3196	145	-26.23
hsa_circ_0076360	hsa-miR-6799-5p	147	-22.6	hsa_circ_0026480	hsa-miR-1909-5p	158	-24.67	hsa_circ_0089512	hsa-miR-6889-5p	169	-34.15
hsa_circ_0076360	hsa-miR-6787-3p	150	-23.64	hsa_circ_0026480	hsa-miR-1226-5p	179	-35.61	hsa_circ_0089512	hsa-miR-3620-3p	150	-23.9
hsa_circ_0076360	hsa-miR-6856-3p	150	-21.52	hsa_circ_0026480	hsa-miR-4767	149	-23.87	hsa_circ_0089512	hsa-miR-3154	161	-26.58
hsa_circ_0076360	hsa-miR-6735-5p	151	-23	hsa_circ_0026480	hsa-miR-5095	187	-40.54	hsa_circ_0089512	hsa-miR-4675	145	-20.58
hsa_circ_0076360	hsa-miR-6762-3p	170	-34.34	hsa_circ_0026480	hsa-miR-7160-5p	151	-23.76	hsa_circ_0089512	hsa-miR-181d-5p	161	-21.04
hsa_circ_0076360	hsa-miR-3692-3p	168	-24.77	hsa_circ_0026480	hsa-miR-6720-5p	156	-28.64	hsa_circ_0089512	hsa-miR-2116-3p	147	-20.29
hsa_circ_0076360	hsa-miR-3591-5p	169	-23.29	hsa_circ_0026480	hsa-miR-877-3p	153	-21.2	hsa_circ_0089512	hsa-miR-3190-3p	151	-23.28
hsa_circ_0076360	hsa-miR-4304	151	-25.68	hsa_circ_0026480	hsa-miR-519c-5p	159	-26.08	hsa_circ_0089512	hsa-miR-3173-3p	160	-29.15
hsa_circ_0076360	hsa-miR-4682	160	-25.3	hsa_circ_0026480	hsa-miR-6752-3p	167	-40.79	hsa_circ_0089512	hsa-miR-6861-5p	171	-35.02
hsa_circ_0076360	hsa-miR-635	165	-22.16	hsa_circ_0026480	hsa-miR-8085	159	-30.04	hsa_circ_0089512	hsa-miR-4733-5p	151	-20.02
hsa_circ_0076360	hsa-miR-328-3p	146	-23.83	hsa_circ_0026480	hsa-miR-24-2-5p	154	-22.9	hsa_circ_0089512	hsa-miR-658	141	-25.04
hsa_circ_0076360	hsa-miR-4673	142	-20.78	hsa_circ_0026480	hsa-miR-6086	162	-27.57	hsa_circ_0089512	hsa-miR-6727-5p	154	-30.51
hsa_circ_0076360	hsa-miR-5096	163	-21.75	hsa_circ_0026480	hsa-miR-6754-3p	165	-30.57	hsa_circ_0089512	hsa-miR-4672	145	-21.75
hsa_circ_0076360	hsa-miR-4778-3p	167	-27.15	hsa_circ_0026480	hsa-miR-558	160	-24.06	hsa_circ_0089512	hsa-miR-1825	158	-28.42
hsa_circ_0076360	hsa-miR-7151-5p	141	-22.41	hsa_circ_0026480	hsa-miR-4723-5p	160	-22.97	hsa_circ_0089512	hsa-miR-5787	163	-35.58
hsa_circ_0076360	hsa-miR-1273h-5p	165	-23.83	hsa_circ_0026480	hsa-miR-7706	160	-21.11	hsa_circ_0089512	hsa-miR-1909-3p	151	-21.93
hsa_circ_0076360	hsa-miR-6761-3p	158	-21.15	hsa_circ_0026480	hsa-miR-4502	154	-20.42	hsa_circ_0089512	hsa-miR-6893-3p	157	-28.27
hsa_circ_0076360	hsa-miR-4327	147	-23.61	hsa_circ_0026480	hsa-miR-512-5p	170	-22.32	hsa_circ_0089512	hsa-miR-5589-3p	152	-24.04
hsa_circ_0076360	hsa-miR-6792-5p	153	-23.37	hsa_circ_0026480	hsa-miR-1976	149	-24.82	hsa_circ_0089512	hsa-miR-4747-3p	154	-29.09
hsa_circ_0076360	hsa-miR-6766-5p	150	-20.79	hsa_circ_0038216	hsa-miR-3622b-3p	173	-31.87	hsa_circ_0089512	hsa-miR-7161-3p	161	-21.01
hsa_circ_0076360	hsa-miR-650	157	-25.73	hsa_circ_0038216	hsa-miR-6738-5p	143	-22.78	hsa_circ_0089512	hsa-miR-1182	151	-21.92
hsa_circ_0076360	hsa-miR-29b-2-5p	154	-21.46	hsa_circ_0038216	hsa-miR-3155a	145	-20.43	hsa_circ_0089512	hsa-miR-6803-5p	170	-40.74
hsa_circ_0076360	hsa-miR-6860	144	-21.86	hsa_circ_0038216	hsa-miR-3622a-3p	162	-24.65	hsa_circ_0089512	hsa-miR-6788-5p	172	-25.49
hsa_circ_0076360	hsa-miR-301b-5p	155	-21.07	hsa_circ_0038216	hsa-miR-1269a	154	-20.52	hsa_circ_0089512	hsa-miR-615-3p	155	-28.18
hsa_circ_0076360	hsa-miR-4663	148	-20.59	hsa_circ_0038216	hsa-miR-6768-3p	177	-31.52	hsa_circ_0089512	hsa-miR-6776-5p	169	-30.1
hsa_circ_0076360	hsa-miR-3192-5p	152	-21.6	hsa_circ_0038216	hsa-miR-4793-3p	162	-26.88	hsa_circ_0089512	hsa-miR-5581-3p	156	-23.65
hsa_circ_0076360	hsa-miR-217	161	-21.32	hsa_circ_0038216	hsa-miR-4722-5p	150	-21.39	hsa_circ_0089512	hsa-miR-6852-5p	166	-30.31
hsa_circ_0076360	hsa-miR-6805-5p	142	-23.11	hsa_circ_0038216	hsa-miR-5001-5p	160	-29.81	hsa_circ_0089512	hsa-miR-4763-3p	163	-32.81
hsa_circ_0076360	hsa-miR-4645-3p	151	-21.4	hsa_circ_0038216	hsa-miR-7113-5p	155	-24.59	hsa_circ_0089512	hsa-miR-520a-5p	162	-25.79
hsa_circ_0076360	hsa-miR-4458	156	-23.51	hsa_circ_0038216	hsa-miR-766-3p	159	-22.98	hsa_circ_0089512	hsa-miR-4533	166	-31.68
hsa_circ_0076360	hsa-miR-6791-5p	140	-20.36	hsa_circ_0038216	hsa-miR-7150	159	-25.89	hsa_circ_0089512	hsa-miR-1178-5p	157	-25.27
hsa_circ_0076360	hsa-miR-1304-5p	154	-20.56	hsa_circ_0038216	hsa-miR-2682-3p	158	-22.11	hsa_circ_0089512	hsa-miR-8077	155	-25.65
hsa_circ_0076360	hsa-miR-30b-3p	184	-36.17	hsa_circ_0038216	hsa-miR-4757-3p	154	-25.71	hsa_circ_0089512	hsa-miR-4492	156	-27.22
hsa_circ_0076360	hsa-miR-8052	147	-26.14	hsa_circ_0038216	hsa-miR-6715b-3p	152	-25.14	hsa_circ_0089512	hsa-miR-6760-5p	148	-20.02
hsa_circ_0076360	hsa-miR-4691-5p	144	-21.32	hsa_circ_0038216	hsa-miR-4673	151	-22.73	hsa_circ_0089512	hsa-miR-6827-5p	156	-22.5
hsa_circ_0076360	hsa-miR-6851-3p	151	-20.98	hsa_circ_0038216	hsa-miR-5739	141	-24.69	hsa_circ_0089512	hsa-miR-7113-3p	149	-24.07
hsa_circ_0076360	hsa-miR-6780a-5p	152	-22.92	hsa_circ_0038216	hsa-miR-4539	155	-20.29	hsa_circ_0089512	hsa-miR-6777-5p	167	-36.05
hsa_circ_0076360	hsa-miR-3187-5p	160	-27.53	hsa_circ_0038216	hsa-miR-1226-3p	151	-29.42	hsa_circ_0089512	hsa-miR-432-5p	159	-23.13
hsa_circ_0076360	hsa-miR-2467-3p	152	-27.71	hsa_circ_0038216	hsa-miR-718	148	-20.64	hsa_circ_0089512	hsa-miR-204-3p	153	-25.68
hsa_circ_0076360	hsa-miR-6728-3p	166	-22.87	hsa_circ_0038216	hsa-miR-3960	148	-31.06	hsa_circ_0089512	hsa-miR-1913	163	-34.26
hsa_circ_0076360	hsa-miR-874-3p	147	-24.76	hsa_circ_0038216	hsa-miR-6770-3p	146	-24.06	hsa_circ_0089512	hsa-miR-3184-5p	170	-34.35
hsa_circ_0076360	hsa-miR-6879-5p	154	-21.96	hsa_circ_0038216	hsa-miR-6754-5p	151	-26.08	hsa_circ_0089512	hsa-miR-4290	165	-28.21
hsa_circ_0076360	hsa-miR-4780	158	-21.15	hsa_circ_0038216	hsa-miR-7151-5p	160	-23.85	hsa_circ_0089512	hsa-miR-3176	152	-22.63
hsa_circ_0076360	hsa-miR-3689b-3p	156	-23.66	hsa_circ_0038216	hsa-miR-4498	150	-21.25	hsa_circ_0089512	hsa-miR-1180-3p	163	-25.33
hsa_circ_0076360	hsa-miR-744-5p	155	-25.49	hsa_circ_0038216	hsa-miR-199b-5p	158	-27.87	hsa_circ_0089512	hsa-miR-3944-5p	146	-24.9
hsa_circ_0076360	hsa-miR-3653-5p	156	-21.18	hsa_circ_0038216	hsa-miR-7114-5p	153	-24.33	hsa_circ_0089512	hsa-miR-6885-5p	157	-26.89
hsa_circ_0076360	hsa-miR-593-3p	156	-25.1	hsa_circ_0038216	hsa-miR-1915-5p	144	-22.25	hsa_circ_0089512	hsa-miR-6875-5p	157	-24.16
hsa_circ_0076360	hsa-miR-3173-5p	150	-20.49	hsa_circ_0038216	hsa-miR-224-5p	162	-24.84	hsa_circ_0089512	hsa-miR-1234-3p	151	-27.95
hsa_circ_0076360	hsa-miR-3689d	150	-20.17	hsa_circ_0038216	hsa-miR-6840-3p	150	-21.94	hsa_circ_0089512	hsa-miR-6779-5p	158	-26.11
hsa_circ_0076360	hsa-miR-668-3p	161	-24.31	hsa_circ_0038216	hsa-miR-4514	162	-26.27	hsa_circ_0089512	hsa-miR-1233-3p	166	-32.83
hsa_circ_0076360	hsa-miR-3612	148	-20.75	hsa_circ_0038216	hsa-miR-6750-5p	159	-25.79	hsa_circ_0089512	hsa-miR-2861	165	-34.7
hsa_circ_0076360	hsa-miR-675-5p	160	-25.21	hsa_circ_0038216	hsa-miR-4783-3p	154	-25.43	hsa_circ_0089512	hsa-miR-1260b	148	-22.06
hsa_circ_0076360	hsa-miR-939-3p	152	-23.01	hsa_circ_0038216	hsa-miR-4530	141	-22.34	hsa_circ_0089512	hsa-miR-4738-5p	170	-26.66
hsa_circ_0076360	hsa-miR-3689a-3p	158	-22.51	hsa_circ_0038216	hsa-miR-1244	166	-25.83	hsa_circ_0089512	hsa-miR-6778-3p	152	-21.89
hsa_circ_0076360	hsa-miR-6774-5p	157	-21.87	hsa_circ_0038216	hsa-miR-6792-3p	151	-20.78	hsa_circ_0089512	hsa-miR-4481	149	-25.28
hsa_circ_0076360	hsa-miR-4632-5p	165	-30.16	hsa_circ_0038216	hsa-miR-509-5p	159	-22.15	hsa_circ_0089512	hsa-miR-4652-5p	150	-24.24
hsa_circ_0076360	hsa-miR-4292	145	-22.38	hsa_circ_0038216	hsa-miR-3166	145	-20.37	hsa_circ_0089512	hsa-miR-519d-5p	152	-20.1
hsa_circ_0076360	hsa-miR-4679	157	-20.75	hsa_circ_0038216	hsa-miR-6734-5p	147	-22.14	hsa_circ_0089512	hsa-miR-4653-5p	160	-23.75
hsa_circ_0076360	hsa-miR-512-3p	159	-24.91	hsa_circ_0038216	hsa-miR-509-3-5p	167	-24.97	hsa_circ_0089512	hsa-miR-93-3p	147	-22.15
hsa_circ_0076360	hsa-miR-612	140	-20.72	hsa_circ_0038216	hsa-miR-3943	150	-29.01	hsa_circ_0089512	hsa-miR-128-2-5p	145	-26.79
hsa_circ_0076360	hsa-miR-3689c	156	-23.66	hsa_circ_0038216	hsa-miR-514b-5p	155	-20.77	hsa_circ_0089512	hsa-miR-328-5p	145	-27.13
hsa_circ_0076360	hsa-miR-7843-5p	146	-21.09	hsa_circ_0038216	hsa-miR-6888-3p	159	-22.44	hsa_circ_0089512	hsa-miR-6798-5p	154	-28.38
hsa_circ_0076360	hsa-miR-4711-5p	167	-25.97	hsa_circ_0038216	hsa-miR-6825-5p	146	-22.56	hsa_circ_0089512	hsa-miR-6752-5p	157	-33.21
hsa_circ_0076360	hsa-miR-4686	156	-20.72	hsa_circ_0038216	hsa-miR-3934-5p	163	-24.26	hsa_circ_0089512	hsa-miR-4447	147	-21.18
hsa_circ_0076360	hsa-miR-6799-3p	142	-20.85	hsa_circ_0038216	hsa-miR-6749-5p	155	-27.1	hsa_circ_0089512	hsa-miR-4271	160	-29.38
hsa_circ_0076360	hsa-miR-3120-5p	150	-22.11	hsa_circ_0038216	hsa-miR-659-5p	151	-20.74	hsa_circ_0089512	hsa-miR-6737-5p	157	-32.31
hsa_circ_0076360	hsa-miR-140-3p	153	-22	hsa_circ_0038216	hsa-miR-2467-5p	164	-32.18	hsa_circ_0089512	hsa-miR-4691-3p	152	-20.44
hsa_circ_0076360	hsa-miR-6738-3p	165	-23.87	hsa_circ_0038216	hsa-miR-1266-5p	166	-26.01	hsa_circ_0089512	hsa-miR-1228-5p	164	-31.3
hsa_circ_0076360	hsa-miR-142-3p	161	-23.45	hsa_circ_0038216	hsa-miR-8087	151	-24.62	hsa_circ_0089512	hsa-miR-7114-3p	161	-29.85
hsa_circ_0076360	hsa-miR-4646-3p	161	-22.89	hsa_circ_0038216	hsa-miR-8052	166	-31.19	hsa_circ_0089512	hsa-miR-4254	148	-22.75
hsa_circ_0076360	hsa-miR-922	166	-20.74	hsa_circ_0038216	hsa-miR-1305	151	-20.18	hsa_circ_0089512	hsa-miR-3939	160	-24.18
hsa_circ_0076360	hsa-miR-7977	163	-22.13	hsa_circ_0038216	hsa-miR-518c-5p	152	-23.64	hsa_circ_0089512	hsa-miR-424-5p	150	-20.97
hsa_circ_0076360	hsa-miR-5581-3p	146	-22.22	hsa_circ_0038216	hsa-miR-4691-5p	149	-22.28	hsa_circ_0089512	hsa-miR-3667-3p	156	-22.98
hsa_circ_0076360	hsa-miR-942-5p	168	-20.99	hsa_circ_0038216	hsa-miR-1273h-3p	163	-29.6	hsa_circ_0089512	hsa-miR-6842-3p	151	-21.61
hsa_circ_0076360	hsa-miR-5001-3p	155	-20.4	hsa_circ_0038216	hsa-miR-6802-3p	157	-20.86	hsa_circ_0089512	hsa-miR-7110-5p	149	-23.81
hsa_circ_0076360	hsa-miR-432-5p	154	-21.18	hsa_circ_0038216	hsa-miR-4688	146	-26.55	hsa_circ_0089512	hsa-miR-7976	148	-20.36
hsa_circ_0076360	hsa-miR-4529-5p	167	-24.23	hsa_circ_0038216	hsa-miR-1253	157	-22.1	hsa_circ_0089512	hsa-miR-6832-3p	160	-23.72
hsa_circ_0076360	hsa-miR-1180-3p	151	-22.59	hsa_circ_0038216	hsa-miR-4260	163	-30.69	hsa_circ_0089512	hsa-miR-4660	157	-23.84
hsa_circ_0076360	hsa-miR-6779-5p	148	-25.74	hsa_circ_0038216	hsa-miR-6084	159	-23.71	hsa_circ_0089512	hsa-miR-6127	149	-22.32
hsa_circ_0076360	hsa-miR-4529-3p	152	-20.13	hsa_circ_0038216	hsa-miR-585-5p	159	-21.07	hsa_circ_0089512	hsa-miR-4510	151	-22.36
hsa_circ_0076360	hsa-miR-4786-3p	155	-22.67	hsa_circ_0038216	hsa-miR-1292-3p	160	-32.06	hsa_circ_0089512	hsa-miR-1227-5p	146	-24.21
hsa_circ_0076360	hsa-miR-6804-5p	148	-23.75	hsa_circ_0038216	hsa-miR-361-3p	151	-25.06	hsa_circ_0089512	hsa-miR-5189-5p	162	-33.15
hsa_circ_0076360	hsa-miR-93-3p	155	-21.03	hsa_circ_0038216	hsa-miR-345-5p	153	-23.53	hsa_circ_0089512	hsa-miR-760	161	-27.53
hsa_circ_0076360	hsa-miR-597-5p	150	-20.67	hsa_circ_0038216	hsa-miR-5000-3p	159	-21.05	hsa_circ_0089512	hsa-miR-4700-3p	158	-24.09
hsa_circ_0076360	hsa-let-7e-5p	162	-23.2	hsa_circ_0038216	hsa-miR-6813-5p	151	-23.97	hsa_circ_0089512	hsa-miR-3929	159	-23.92
hsa_circ_0076360	hsa-miR-5189-5p	140	-22.66	hsa_circ_0038216	hsa-miR-525-3p	153	-21.25	hsa_circ_0089512	hsa-miR-3921	163	-23.24
hsa_circ_0076360	hsa-miR-1910-5p	149	-20.6	hsa_circ_0038216	hsa-miR-6764-5p	155	-26.62	hsa_circ_0089512	hsa-miR-4435	158	-23.62
hsa_circ_0076360	hsa-miR-374c-5p	157	-20.36	hsa_circ_0038216	hsa-miR-711	155	-25.4	hsa_circ_0089512	hsa-miR-181a-5p	165	-23.12
hsa_circ_0076360	hsa-miR-107	146	-20.77	hsa_circ_0038216	hsa-miR-4793-5p	148	-21	hsa_circ_0089512	hsa-miR-1245b-3p	153	-23.85
hsa_circ_0076360	hsa-miR-877-3p	162	-22.59	hsa_circ_0038216	hsa-miR-4746-5p	150	-25.12	hsa_circ_0089512	hsa-miR-6749-3p	156	-24.51
hsa_circ_0076360	hsa-miR-6086	150	-20.86	hsa_circ_0038216	hsa-miR-1910-3p	160	-21.9	hsa_circ_0089512	hsa-miR-1299	154	-21.81
hsa_circ_0053842	hsa-miR-4649-5p	167	-37.46	hsa_circ_0038216	hsa-miR-4692	155	-20.36	hsa_circ_0089512	hsa-miR-6822-5p	157	-22.16
hsa_circ_0053842	hsa-miR-3622b-3p	145	-21.02	hsa_circ_0038216	hsa-miR-513c-5p	155	-21.68	hsa_circ_0089512	hsa-miR-6729-3p	150	-27.89
hsa_circ_0053842	hsa-miR-146a-5p	154	-21.06	hsa_circ_0038216	hsa-miR-4749-3p	148	-30.44	hsa_circ_0089512	hsa-miR-6783-3p	170	-30.49
hsa_circ_0053842	hsa-miR-3150b-3p	159	-24.86	hsa_circ_0038216	hsa-miR-5196-3p	148	-22.46	hsa_circ_0089512	hsa-miR-4319	154	-20.85
hsa_circ_0053842	hsa-miR-6858-5p	155	-21.9	hsa_circ_0038216	hsa-miR-3681-3p	159	-22.02	hsa_circ_0089512	hsa-miR-6165	161	-26.31
hsa_circ_0053842	hsa-miR-6868-3p	160	-20.1	hsa_circ_0038216	hsa-miR-3195	155	-28.63	hsa_circ_0089512	hsa-miR-4639-3p	156	-22.13
hsa_circ_0053842	hsa-miR-4463	155	-22.8	hsa_circ_0038216	hsa-miR-4690-3p	157	-31.7	hsa_circ_0089512	hsa-miR-6865-5p	153	-27.08
hsa_circ_0053842	hsa-miR-4326	152	-21.53	hsa_circ_0038216	hsa-miR-6511a-5p	157	-26.88	hsa_circ_0089512	hsa-miR-874-5p	150	-29.31
hsa_circ_0053842	hsa-miR-6880-5p	155	-24.21	hsa_circ_0038216	hsa-miR-3173-5p	174	-28.94	hsa_circ_0089512	hsa-miR-6786-5p	149	-25.48
hsa_circ_0053842	hsa-miR-3692-3p	162	-27.8	hsa_circ_0038216	hsa-miR-342-3p	153	-22.56	hsa_circ_0089512	hsa-miR-4671-3p	163	-23.64
hsa_circ_0053842	hsa-miR-593-5p	150	-21.88	hsa_circ_0038216	hsa-miR-1231	149	-21.45	hsa_circ_0089512	hsa-miR-7845-5p	155	-24.87
hsa_circ_0053842	hsa-miR-6765-3p	142	-21.97	hsa_circ_0038216	hsa-miR-199a-5p	162	-30.82	hsa_circ_0089512	hsa-miR-3940-3p	164	-30
hsa_circ_0053842	hsa-miR-1285-3p	154	-23.88	hsa_circ_0038216	hsa-miR-4717-5p	161	-24.5	hsa_circ_0089512	hsa-miR-6742-3p	145	-21.78
hsa_circ_0053842	hsa-miR-1193	156	-22.02	hsa_circ_0038216	hsa-miR-6862-3p	153	-20.83	hsa_circ_0089512	hsa-miR-1226-5p	147	-24.86
hsa_circ_0053842	hsa-miR-4784	163	-25.9	hsa_circ_0038216	hsa-miR-296-5p	140	-26.17	hsa_circ_0089512	hsa-miR-4767	146	-20.78
hsa_circ_0053842	hsa-miR-4519	147	-20.79	hsa_circ_0038216	hsa-miR-21-3p	146	-20.22	hsa_circ_0089512	hsa-miR-7160-5p	152	-24.28
hsa_circ_0053842	hsa-miR-6892-5p	164	-22.1	hsa_circ_0038216	hsa-miR-2355-3p	161	-20.1	hsa_circ_0089512	hsa-miR-6720-5p	146	-26.97
hsa_circ_0053842	hsa-miR-141-5p	164	-24.6	hsa_circ_0038216	hsa-miR-6743-3p	142	-24.18	hsa_circ_0089512	hsa-miR-6752-3p	158	-32.87
hsa_circ_0053842	hsa-miR-1287-5p	162	-24.04	hsa_circ_0038216	hsa-miR-4717-3p	150	-21.77	hsa_circ_0089512	hsa-miR-6086	150	-25.74
hsa_circ_0053842	hsa-miR-6857-3p	175	-29.8	hsa_circ_0038216	hsa-miR-6743-5p	150	-21.3	hsa_circ_0089512	hsa-miR-4723-5p	149	-25.05
hsa_circ_0053842	hsa-miR-3138	170	-26.47	hsa_circ_0038216	hsa-miR-6855-5p	155	-26.49	hsa_circ_0089512	hsa-miR-1976	150	-25.18
hsa_circ_0053842	hsa-miR-6881-3p	164	-20.85	hsa_circ_0038216	hsa-miR-7158-5p	154	-20.9	hsa_circ_0077823	hsa-miR-6858-5p	157	-25.85
hsa_circ_0053842	hsa-miR-6721-5p	144	-22.33	hsa_circ_0038216	hsa-miR-6874-5p	140	-20.16	hsa_circ_0077823	hsa-miR-7157-5p	175	-23.09
hsa_circ_0053842	hsa-miR-4778-3p	172	-23.06	hsa_circ_0038216	hsa-miR-762	165	-35.48	hsa_circ_0077823	hsa-miR-3619-5p	153	-20.91
hsa_circ_0053842	hsa-miR-6072	165	-22.21	hsa_circ_0038216	hsa-miR-6781-3p	160	-24.72	hsa_circ_0077823	hsa-miR-4689	153	-22.85
hsa_circ_0053842	hsa-miR-3936	155	-23.87	hsa_circ_0038216	hsa-miR-371a-5p	157	-21.32	hsa_circ_0077823	hsa-miR-197-5p	151	-24.14
hsa_circ_0053842	hsa-miR-6823-3p	154	-20.73	hsa_circ_0038216	hsa-miR-4758-3p	163	-23.61	hsa_circ_0077823	hsa-miR-885-3p	142	-20.35
hsa_circ_0053842	hsa-miR-1343-3p	144	-20.1	hsa_circ_0038216	hsa-miR-4686	158	-20.84	hsa_circ_0077823	hsa-miR-3132	160	-22.92
hsa_circ_0053842	hsa-miR-515-3p	143	-24.06	hsa_circ_0038216	hsa-miR-15b-5p	156	-23.42	hsa_circ_0077823	hsa-miR-8079	162	-21.58
hsa_circ_0053842	hsa-miR-4467	155	-23.61	hsa_circ_0038216	hsa-miR-6789-5p	142	-25.1	hsa_circ_0077823	hsa-miR-6791-5p	149	-20.63
hsa_circ_0053842	hsa-miR-552-3p	146	-21.63	hsa_circ_0038216	hsa-miR-29c-3p	142	-21.49	hsa_circ_0077823	hsa-miR-4776-3p	161	-25.63
hsa_circ_0053842	hsa-miR-517-5p	143	-21.76	hsa_circ_0038216	hsa-miR-6799-3p	155	-22.91	hsa_circ_0077823	hsa-miR-4646-5p	159	-26.08
hsa_circ_0053842	hsa-miR-6773-3p	163	-21.08	hsa_circ_0038216	hsa-miR-5685	152	-20.68	hsa_circ_0077823	hsa-miR-3714	159	-23.56
hsa_circ_0053842	hsa-miR-6860	165	-33.08	hsa_circ_0038216	hsa-miR-140-3p	157	-21.11	hsa_circ_0077823	hsa-miR-4717-3p	167	-22.22
hsa_circ_0053842	hsa-miR-647	155	-21.11	hsa_circ_0038216	hsa-miR-27a-3p	150	-21.07	hsa_circ_0077823	hsa-miR-4310	146	-20.05
hsa_circ_0053842	hsa-miR-6716-5p	157	-22.63	hsa_circ_0038216	hsa-miR-7108-3p	153	-23.72	hsa_circ_0077823	hsa-miR-500b-3p	157	-20.84
hsa_circ_0053842	hsa-miR-3192-5p	148	-20.57	hsa_circ_0038216	hsa-miR-3916	155	-20.85	hsa_circ_0077823	hsa-miR-15b-5p	165	-22.77
hsa_circ_0053842	hsa-miR-8075	158	-20.65	hsa_circ_0038216	hsa-miR-3170	154	-20.68	hsa_circ_0077823	hsa-miR-485-3p	150	-20.06
hsa_circ_0053842	hsa-miR-3605-5p	162	-21.33	hsa_circ_0038216	hsa-miR-3667-5p	153	-20.77	hsa_circ_0077823	hsa-miR-3679-3p	151	-20.56
hsa_circ_0053842	hsa-miR-8052	154	-21.4	hsa_circ_0038216	hsa-miR-6824-5p	157	-23.84	hsa_circ_0077823	hsa-miR-6077	141	-20.65
hsa_circ_0053842	hsa-miR-519e-3p	147	-20.82	hsa_circ_0038216	hsa-miR-216a-3p	146	-21.52	hsa_circ_0077823	hsa-miR-497-5p	166	-27.79
hsa_circ_0053842	hsa-miR-4688	158	-26.08	hsa_circ_0038216	hsa-miR-6809-5p	174	-27.66	hsa_circ_0077823	hsa-miR-15a-5p	162	-22.22
hsa_circ_0053842	hsa-miR-6833-3p	149	-23.31	hsa_circ_0038216	hsa-miR-1180-5p	159	-28.62	hsa_circ_0077823	hsa-miR-195-5p	165	-23.47
hsa_circ_0053842	hsa-miR-4776-3p	144	-21.48	hsa_circ_0038216	hsa-miR-4669	184	-33.29	hsa_circ_0077823	hsa-miR-6819-3p	153	-23.47
hsa_circ_0053842	hsa-miR-5681b	166	-26.96	hsa_circ_0038216	hsa-miR-497-5p	164	-30.81	hsa_circ_0077823	hsa-miR-6868-5p	143	-23.11
hsa_circ_0053842	hsa-miR-3714	150	-21	hsa_circ_0038216	hsa-miR-7111-3p	152	-21.5	hsa_circ_0077823	hsa-miR-1225-5p	154	-21.94
hsa_circ_0053842	hsa-miR-449c-5p	161	-24.14	hsa_circ_0038216	hsa-miR-3925-5p	156	-20.81	hsa_circ_0077823	hsa-miR-6165	149	-26.69
hsa_circ_0053842	hsa-miR-3187-5p	152	-31.33	hsa_circ_0038216	hsa-miR-1911-3p	146	-20.81	hsa_circ_0077823	hsa-miR-16-5p	157	-21.56
hsa_circ_0053842	hsa-miR-6753-3p	157	-23.63	hsa_circ_0038216	hsa-miR-615-3p	159	-29.45	hsa_circ_0077823	hsa-miR-512-5p	151	-20.23
hsa_circ_0053842	hsa-miR-1295b-5p	149	-25.44	hsa_circ_0038216	hsa-miR-1273e	151	-25.28	hsa_circ_0055668	hsa-miR-5088-5p	140	-21.4
hsa_circ_0053842	hsa-miR-891a-3p	179	-29.55	hsa_circ_0038216	hsa-miR-6715b-5p	143	-21.19	hsa_circ_0055668	hsa-miR-665	160	-26.87
hsa_circ_0053842	hsa-miR-877-5p	157	-22.31	hsa_circ_0038216	hsa-miR-106b-3p	174	-28.95	hsa_circ_0055668	hsa-miR-6515-3p	156	-21.69
hsa_circ_0053842	hsa-miR-4776-5p	148	-20.24	hsa_circ_0038216	hsa-miR-942-5p	149	-23.3	hsa_circ_0055668	hsa-miR-6780b-5p	161	-25.69
hsa_circ_0053842	hsa-miR-3136-5p	167	-20.8	hsa_circ_0038216	hsa-miR-4492	142	-24.28	hsa_circ_0055668	hsa-miR-1289	157	-24.32
hsa_circ_0053842	hsa-miR-6772-3p	150	-21.86	hsa_circ_0038216	hsa-miR-5001-3p	147	-22.6	hsa_circ_0055668	hsa-miR-4747-5p	154	-24.93
hsa_circ_0053842	hsa-miR-6877-3p	164	-27.2	hsa_circ_0038216	hsa-miR-29a-3p	146	-23.95	hsa_circ_0055668	hsa-miR-4793-3p	154	-22.15
hsa_circ_0053842	hsa-miR-433-3p	148	-23.07	hsa_circ_0038216	hsa-miR-1286	154	-29.33	hsa_circ_0055668	hsa-miR-7113-5p	149	-21.23
hsa_circ_0053842	hsa-miR-2682-5p	162	-22.91	hsa_circ_0038216	hsa-miR-7855-5p	145	-26.07	hsa_circ_0055668	hsa-miR-1915-3p	147	-31.68
hsa_circ_0053842	hsa-miR-4740-5p	141	-21.77	hsa_circ_0038216	hsa-miR-15a-5p	148	-23.38	hsa_circ_0055668	hsa-miR-6735-5p	145	-24.19
hsa_circ_0053842	hsa-miR-3977	160	-20.89	hsa_circ_0038216	hsa-miR-6886-5p	140	-29.18	hsa_circ_0055668	hsa-miR-1207-5p	142	-21.11
hsa_circ_0053842	hsa-miR-3677-3p	146	-24.44	hsa_circ_0038216	hsa-miR-6824-3p	155	-20.5	hsa_circ_0055668	hsa-miR-211-3p	152	-25.58
hsa_circ_0053842	hsa-miR-4732-5p	142	-21.81	hsa_circ_0038216	hsa-miR-2861	157	-26.89	hsa_circ_0055668	hsa-miR-7150	145	-21.14
hsa_circ_0053842	hsa-miR-6732-5p	150	-24.86	hsa_circ_0038216	hsa-miR-185-3p	159	-29.1	hsa_circ_0055668	hsa-miR-4712-5p	158	-24.31
hsa_circ_0053842	hsa-miR-4690-3p	148	-21.85	hsa_circ_0038216	hsa-miR-4652-5p	152	-23.99	hsa_circ_0055668	hsa-miR-4673	147	-24.78
hsa_circ_0053842	hsa-miR-4708-3p	168	-28.6	hsa_circ_0038216	hsa-miR-516b-5p	154	-20.42	hsa_circ_0055668	hsa-miR-770-5p	149	-21.13
hsa_circ_0053842	hsa-miR-4748	157	-20.91	hsa_circ_0038216	hsa-miR-195-5p	145	-20.48	hsa_circ_0055668	hsa-miR-302a-3p	166	-22.65
hsa_circ_0053842	hsa-miR-943	157	-23.27	hsa_circ_0038216	hsa-miR-7114-3p	151	-21.22	hsa_circ_0055668	hsa-miR-4742-5p	150	-21.95
hsa_circ_0053842	hsa-miR-4505	156	-23.48	hsa_circ_0038216	hsa-miR-636	163	-25.97	hsa_circ_0055668	hsa-miR-5580-5p	170	-23.25
hsa_circ_0053842	hsa-miR-298	160	-22.26	hsa_circ_0038216	hsa-miR-424-5p	141	-20.13	hsa_circ_0055668	hsa-miR-3918	155	-24.42
hsa_circ_0053842	hsa-miR-4268	159	-21.34	hsa_circ_0038216	hsa-miR-4518	150	-25.38	hsa_circ_0055668	hsa-miR-1245a	146	-22.4
hsa_circ_0053842	hsa-miR-323b-3p	158	-24.02	hsa_circ_0038216	hsa-miR-6822-5p	144	-22.68	hsa_circ_0055668	hsa-miR-4640-5p	144	-23.03
hsa_circ_0053842	hsa-miR-504-3p	140	-20.51	hsa_circ_0038216	hsa-miR-874-5p	160	-34.91	hsa_circ_0055668	hsa-miR-490-3p	167	-23.88
hsa_circ_0053842	hsa-miR-1236-3p	151	-20.26	hsa_circ_0038216	hsa-miR-7160-5p	158	-24.45	hsa_circ_0055668	hsa-miR-4644	156	-24.03
hsa_circ_0053842	hsa-miR-6802-5p	151	-21.55	hsa_circ_0038216	hsa-miR-16-5p	145	-23.45	hsa_circ_0055668	hsa-miR-520a-3p	169	-21.73
hsa_circ_0053842	hsa-miR-6782-5p	140	-22.49	hsa_circ_0078209	hsa-miR-1295b-3p	154	-20.16	hsa_circ_0055668	hsa-miR-597-3p	162	-24.84
hsa_circ_0053842	hsa-miR-2355-3p	158	-22.71	hsa_circ_0006570	hsa-miR-6796-5p	148	-22.79	hsa_circ_0055668	hsa-miR-6805-5p	147	-21.77
hsa_circ_0053842	hsa-miR-6864-3p	155	-20.21	hsa_circ_0006570	hsa-miR-6858-5p	160	-29.08	hsa_circ_0055668	hsa-miR-508-5p	151	-21.94
hsa_circ_0053842	hsa-miR-6729-5p	152	-31.23	hsa_circ_0006570	hsa-miR-5001-5p	150	-22.63	hsa_circ_0055668	hsa-miR-215-3p	168	-23.32
hsa_circ_0053842	hsa-miR-6808-5p	148	-20.35	hsa_circ_0006570	hsa-miR-7113-5p	147	-23.44	hsa_circ_0055668	hsa-miR-7974	149	-20.09
hsa_circ_0053842	hsa-miR-6743-5p	158	-27.56	hsa_circ_0006570	hsa-miR-3928-3p	146	-23.94	hsa_circ_0055668	hsa-miR-5192	156	-22.28
hsa_circ_0053842	hsa-miR-4677-5p	159	-20.43	hsa_circ_0006570	hsa-miR-4689	161	-29.95	hsa_circ_0055668	hsa-miR-6736-3p	150	-20.29
hsa_circ_0053842	hsa-miR-612	176	-35.69	hsa_circ_0006570	hsa-miR-593-5p	175	-32.79	hsa_circ_0055668	hsa-miR-149-5p	156	-23.35
hsa_circ_0053842	hsa-miR-6744-5p	151	-22.19	hsa_circ_0006570	hsa-miR-6887-3p	167	-27.01	hsa_circ_0055668	hsa-miR-6753-5p	161	-23.9
hsa_circ_0053842	hsa-miR-4429	159	-21.89	hsa_circ_0006570	hsa-miR-92a-1-5p	151	-20.81	hsa_circ_0055668	hsa-miR-361-3p	147	-25.17
hsa_circ_0053842	hsa-miR-3663-5p	148	-22.63	hsa_circ_0006570	hsa-miR-4673	155	-32.46	hsa_circ_0055668	hsa-miR-4446-3p	158	-25.4
hsa_circ_0053842	hsa-miR-4659b-5p	162	-21.56	hsa_circ_0006570	hsa-miR-3960	146	-26.7	hsa_circ_0055668	hsa-miR-345-5p	153	-21.03
hsa_circ_0053842	hsa-miR-3158-5p	153	-20.84	hsa_circ_0006570	hsa-miR-330-5p	153	-22.07	hsa_circ_0055668	hsa-miR-4755-3p	144	-22.34
hsa_circ_0053842	hsa-miR-3185	168	-23.02	hsa_circ_0006570	hsa-miR-6784-5p	144	-31.89	hsa_circ_0055668	hsa-miR-6764-5p	155	-22.55
hsa_circ_0053842	hsa-miR-6789-5p	162	-35.91	hsa_circ_0006570	hsa-miR-4498	144	-22.14	hsa_circ_0055668	hsa-miR-711	152	-25.09
hsa_circ_0053842	hsa-miR-654-5p	140	-20.99	hsa_circ_0006570	hsa-miR-5580-5p	150	-22.38	hsa_circ_0055668	hsa-miR-6879-5p	149	-23.1
hsa_circ_0053842	hsa-miR-6728-5p	159	-29.86	hsa_circ_0006570	hsa-miR-4532	157	-27.27	hsa_circ_0055668	hsa-miR-4695-5p	142	-23.12
hsa_circ_0053842	hsa-miR-5685	156	-20.9	hsa_circ_0006570	hsa-miR-6856-5p	150	-25.55	hsa_circ_0055668	hsa-miR-145-5p	162	-26.24
hsa_circ_0053842	hsa-miR-338-3p	152	-20.5	hsa_circ_0006570	hsa-miR-1587	155	-30.37	hsa_circ_0055668	hsa-miR-433-3p	151	-21.24
hsa_circ_0053842	hsa-miR-767-5p	165	-21.35	hsa_circ_0006570	hsa-miR-4327	161	-23.35	hsa_circ_0055668	hsa-miR-6873-5p	161	-26.17
hsa_circ_0053842	hsa-miR-4436b-5p	154	-20.54	hsa_circ_0006570	hsa-miR-4313	152	-23.85	hsa_circ_0055668	hsa-miR-6760-3p	170	-32.33
hsa_circ_0053842	hsa-miR-6134	147	-23.12	hsa_circ_0006570	hsa-miR-6860	156	-24.4	hsa_circ_0055668	hsa-miR-205-5p	159	-25.56
hsa_circ_0053842	hsa-miR-4474-5p	166	-22.03	hsa_circ_0006570	hsa-miR-6791-5p	166	-35.22	hsa_circ_0055668	hsa-miR-6836-5p	148	-23.63
hsa_circ_0053842	hsa-miR-5187-5p	159	-28.28	hsa_circ_0006570	hsa-miR-3151-5p	160	-25.97	hsa_circ_0055668	hsa-miR-5196-5p	148	-27.3
hsa_circ_0053842	hsa-miR-6809-3p	166	-23.24	hsa_circ_0006570	hsa-miR-3620-5p	160	-30.69	hsa_circ_0055668	hsa-miR-4505	140	-21.39
hsa_circ_0053842	hsa-miR-4515	160	-27.06	hsa_circ_0006570	hsa-miR-6875-3p	158	-22.69	hsa_circ_0055668	hsa-miR-8073	162	-25.44
hsa_circ_0053842	hsa-miR-4520-3p	157	-25.63	hsa_circ_0006570	hsa-miR-134-3p	151	-24	hsa_circ_0055668	hsa-miR-3925-3p	163	-23.51
hsa_circ_0053842	hsa-miR-4439	148	-20.47	hsa_circ_0006570	hsa-miR-4655-3p	148	-23.89	hsa_circ_0055668	hsa-miR-3194-5p	144	-22.61
hsa_circ_0053842	hsa-miR-4753-3p	165	-24.42	hsa_circ_0006570	hsa-miR-1538	157	-28.25	hsa_circ_0055668	hsa-miR-4725-3p	160	-25.41
hsa_circ_0053842	hsa-miR-5787	152	-28.54	hsa_circ_0006570	hsa-miR-3187-5p	162	-27.39	hsa_circ_0055668	hsa-miR-3131	163	-26.97
hsa_circ_0053842	hsa-miR-4761-3p	140	-20.67	hsa_circ_0006570	hsa-miR-331-3p	150	-25.3	hsa_circ_0055668	hsa-miR-378a-5p	168	-30.06
hsa_circ_0053842	hsa-miR-5100	151	-24.37	hsa_circ_0006570	hsa-miR-4749-3p	159	-31.46	hsa_circ_0055668	hsa-miR-4632-5p	148	-24.78
hsa_circ_0053842	hsa-miR-942-5p	155	-22.48	hsa_circ_0006570	hsa-miR-6762-5p	154	-27.16	hsa_circ_0055668	hsa-miR-6837-5p	163	-26.25
hsa_circ_0053842	hsa-miR-642b-5p	151	-24.73	hsa_circ_0006570	hsa-miR-4505	145	-21.42	hsa_circ_0055668	hsa-miR-6801-3p	142	-23.08
hsa_circ_0053842	hsa-miR-432-5p	163	-25.37	hsa_circ_0006570	hsa-miR-939-3p	147	-24.03	hsa_circ_0055668	hsa-miR-8064	156	-25.04
hsa_circ_0053842	hsa-miR-4464	165	-21.48	hsa_circ_0006570	hsa-miR-1470	147	-27.12	hsa_circ_0055668	hsa-miR-7843-5p	153	-22.15
hsa_circ_0053842	hsa-miR-449b-5p	149	-21.81	hsa_circ_0006570	hsa-miR-766-5p	155	-24.28	hsa_circ_0055668	hsa-miR-4642	147	-28.84
hsa_circ_0053842	hsa-miR-3651	153	-24.79	hsa_circ_0006570	hsa-miR-4292	154	-28.14	hsa_circ_0055668	hsa-miR-4459	147	-25.3
hsa_circ_0053842	hsa-miR-125a-3p	161	-26.03	hsa_circ_0006570	hsa-miR-612	146	-22.7	hsa_circ_0055668	hsa-miR-6081	158	-24.07
hsa_circ_0053842	hsa-miR-6752-5p	140	-23.26	hsa_circ_0006570	hsa-miR-762	161	-38.4	hsa_circ_0055668	hsa-miR-485-5p	157	-23.86
hsa_circ_0053842	hsa-miR-4254	149	-21.32	hsa_circ_0006570	hsa-miR-6829-5p	149	-27.69	hsa_circ_0055668	hsa-miR-5195-3p	161	-21.85
hsa_circ_0053842	hsa-miR-6868-5p	152	-23.41	hsa_circ_0006570	hsa-miR-6758-5p	150	-22.7	hsa_circ_0055668	hsa-miR-1972	176	-32.01
hsa_circ_0053842	hsa-miR-6842-3p	151	-21.59	hsa_circ_0006570	hsa-miR-4745-3p	159	-34.17	hsa_circ_0055668	hsa-miR-373-3p	170	-22.83
hsa_circ_0053842	hsa-miR-7110-5p	148	-23.29	hsa_circ_0006570	hsa-miR-485-5p	155	-21.39	hsa_circ_0055668	hsa-miR-3154	146	-22.82
hsa_circ_0053842	hsa-miR-619-5p	158	-23.23	hsa_circ_0006570	hsa-miR-8072	141	-26.36	hsa_circ_0055668	hsa-miR-4685-5p	145	-20.79
hsa_circ_0053842	hsa-miR-5189-5p	161	-31.06	hsa_circ_0006570	hsa-miR-1273g-5p	170	-24.52	hsa_circ_0055668	hsa-miR-4520-3p	163	-23.56
hsa_circ_0053842	hsa-miR-6749-3p	168	-30.53	hsa_circ_0006570	hsa-miR-504-5p	157	-26.5	hsa_circ_0055668	hsa-miR-4675	163	-25.16
hsa_circ_0053842	hsa-miR-1827	155	-21.01	hsa_circ_0006570	hsa-miR-5787	146	-29.63	hsa_circ_0055668	hsa-miR-5787	143	-20.55
hsa_circ_0053842	hsa-miR-3664-5p	154	-20.71	hsa_circ_0006570	hsa-miR-4492	156	-26.6	hsa_circ_0055668	hsa-miR-6893-3p	151	-23.3
hsa_circ_0053842	hsa-miR-888-3p	163	-20.08	hsa_circ_0006570	hsa-miR-185-3p	155	-25.91	hsa_circ_0055668	hsa-miR-5589-3p	148	-22.18
hsa_circ_0053842	hsa-miR-6732-3p	146	-21.92	hsa_circ_0006570	hsa-miR-3609	157	-25.36	hsa_circ_0055668	hsa-miR-4470	147	-20.84
hsa_circ_0053842	hsa-miR-4461	158	-23.28	hsa_circ_0006570	hsa-miR-1227-5p	151	-25.85	hsa_circ_0055668	hsa-miR-6794-3p	155	-21.76
hsa_circ_0053842	hsa-miR-296-3p	150	-20.68	hsa_circ_0006570	hsa-miR-5189-5p	155	-25.14	hsa_circ_0055668	hsa-miR-520d-3p	177	-24.84
hsa_circ_0053842	hsa-miR-6720-5p	146	-20.36	hsa_circ_0006570	hsa-miR-6781-5p	157	-26.23	hsa_circ_0055668	hsa-miR-6868-5p	156	-21.17
hsa_circ_0053842	hsa-miR-877-3p	161	-20.13	hsa_circ_0019007	hsa-miR-4710	149	-23.97	hsa_circ_0055668	hsa-miR-6842-3p	167	-27.32
hsa_circ_0053842	hsa-miR-6754-3p	156	-21.82	hsa_circ_0019007	hsa-miR-328-3p	157	-27.11	hsa_circ_0055668	hsa-miR-4660	151	-22.85
hsa_circ_0077263	hsa-miR-6733-3p	163	-22.45	hsa_circ_0019007	hsa-miR-6817-3p	160	-28.36	hsa_circ_0055668	hsa-miR-6729-3p	150	-25.16
hsa_circ_0077263	hsa-miR-3130-3p	162	-22.18	hsa_circ_0019007	hsa-miR-4299	146	-21.52	hsa_circ_0055668	hsa-miR-212-5p	161	-25.5
hsa_circ_0077263	hsa-miR-6511a-5p	147	-21.07	hsa_circ_0019007	hsa-miR-6792-3p	153	-21.07	hsa_circ_0026089	hsa-miR-5088-5p	164	-32.58
hsa_circ_0077263	hsa-miR-6739-5p	153	-20.01	hsa_circ_0019007	hsa-miR-4458	159	-22.69	hsa_circ_0026089	hsa-miR-665	155	-26.61
hsa_circ_0077263	hsa-miR-4769-3p	168	-22.04	hsa_circ_0019007	hsa-miR-4691-5p	146	-25.71	hsa_circ_0026089	hsa-miR-4709-3p	156	-22.37
hsa_circ_0077263	hsa-miR-4671-3p	167	-20.64	hsa_circ_0019007	hsa-miR-640	151	-21.49	hsa_circ_0026089	hsa-miR-3155a	155	-25.79
hsa_circ_0064866	hsa-miR-589-3p	152	-21.44	hsa_circ_0019007	hsa-miR-2467-3p	145	-20.31	hsa_circ_0026089	hsa-miR-1276	157	-23.55
hsa_circ_0064866	hsa-miR-5010-3p	164	-20.45	hsa_circ_0019007	hsa-miR-6728-3p	148	-24.62	hsa_circ_0026089	hsa-miR-2276-3p	160	-26.24
hsa_circ_0064866	hsa-miR-6512-3p	171	-26.71	hsa_circ_0019007	hsa-miR-6772-3p	153	-20.5	hsa_circ_0026089	hsa-miR-6780b-5p	154	-22.67
hsa_circ_0064866	hsa-miR-153-5p	167	-21.75	hsa_circ_0019007	hsa-miR-5196-3p	161	-24.42	hsa_circ_0026089	hsa-miR-4769-5p	165	-28.67
hsa_circ_0064866	hsa-miR-6720-5p	155	-24.82	hsa_circ_0019007	hsa-miR-6511a-5p	151	-21.59	hsa_circ_0026089	hsa-miR-483-3p	161	-24.39
hsa_circ_0073372	hsa-miR-3074-5p	160	-21.52	hsa_circ_0019007	hsa-miR-4316	154	-22.05	hsa_circ_0026089	hsa-miR-532-3p	143	-22.54
hsa_circ_0073372	hsa-miR-7114-5p	147	-24.18	hsa_circ_0019007	hsa-miR-5000-5p	159	-22.4	hsa_circ_0026089	hsa-miR-4747-5p	146	-21.51
hsa_circ_0073372	hsa-miR-7854-3p	142	-22.43	hsa_circ_0019007	hsa-miR-1200	142	-22.19	hsa_circ_0026089	hsa-miR-3150b-3p	161	-21.44
hsa_circ_0073372	hsa-miR-6848-3p	147	-21.33	hsa_circ_0019007	hsa-miR-30c-5p	163	-23.45	hsa_circ_0026089	hsa-miR-6858-5p	154	-20.04
hsa_circ_0073372	hsa-miR-4436b-5p	157	-24.72	hsa_circ_0019007	hsa-miR-93-3p	163	-23.16	hsa_circ_0026089	hsa-miR-6768-3p	162	-26.39
hsa_circ_0073372	hsa-miR-3190-3p	151	-25.73	hsa_circ_0019007	hsa-miR-6845-3p	145	-23.9	hsa_circ_0026089	hsa-miR-4300	155	-21.68
hsa_circ_0034073	hsa-miR-1306-5p	167	-21.96	hsa_circ_0007268	hsa-miR-3150b-3p	149	-21.19	hsa_circ_0026089	hsa-miR-6868-3p	166	-23.35
hsa_circ_0034073	hsa-miR-4763-5p	160	-27.51	hsa_circ_0007268	hsa-miR-3689a-5p	153	-21	hsa_circ_0026089	hsa-miR-6794-5p	153	-27.46
hsa_circ_0034073	hsa-miR-486-3p	143	-22.91	hsa_circ_0007268	hsa-miR-3689e	153	-21	hsa_circ_0026089	hsa-miR-6132	151	-21.95
hsa_circ_0034073	hsa-miR-6829-3p	155	-25.45	hsa_circ_0007268	hsa-miR-6847-5p	152	-20.14	hsa_circ_0026089	hsa-miR-3917	141	-20.39
hsa_circ_0034073	hsa-miR-6791-3p	154	-25.77	hsa_circ_0007268	hsa-miR-3158-3p	151	-24.09	hsa_circ_0026089	hsa-miR-6797-5p	153	-27.04
hsa_circ_0034073	hsa-miR-4664-5p	152	-21.97	hsa_circ_0007268	hsa-miR-4744	163	-20.41	hsa_circ_0026089	hsa-miR-4722-5p	155	-27.85
hsa_circ_0034073	hsa-miR-6765-3p	140	-20.6	hsa_circ_0007268	hsa-miR-548u	165	-21.08	hsa_circ_0026089	hsa-miR-3074-5p	159	-25.47
hsa_circ_0034073	hsa-miR-1273c	157	-23.57	hsa_circ_0007268	hsa-miR-3689f	153	-21.19	hsa_circ_0026089	hsa-miR-4525	149	-21.16
hsa_circ_0034073	hsa-miR-1291	142	-23.57	hsa_circ_0007268	hsa-miR-5572	160	-21.59	hsa_circ_0026089	hsa-miR-486-3p	152	-22.01
hsa_circ_0034073	hsa-miR-3617-3p	165	-24.5	hsa_circ_0007268	hsa-miR-3689b-5p	153	-21	hsa_circ_0026089	hsa-miR-449a	157	-24.31
hsa_circ_0034073	hsa-miR-6770-3p	149	-24.6	hsa_circ_0007268	hsa-miR-129-5p	149	-24.73	hsa_circ_0026089	hsa-miR-5001-5p	150	-26.19
hsa_circ_0034073	hsa-miR-6775-3p	142	-24.71	hsa_circ_0007268	hsa-miR-195-3p	172	-21.29	hsa_circ_0026089	hsa-miR-3619-5p	158	-27.73
hsa_circ_0034073	hsa-miR-6511b-5p	148	-25.86	hsa_circ_0007268	hsa-miR-6894-5p	151	-23.44	hsa_circ_0026089	hsa-miR-7113-5p	153	-28.85
hsa_circ_0034073	hsa-miR-6812-5p	141	-20.56	hsa_circ_0065988	hsa-miR-5088-5p	155	-25.24	hsa_circ_0026089	hsa-miR-766-3p	157	-26.8
hsa_circ_0034073	hsa-miR-5090	159	-24.43	hsa_circ_0065988	hsa-miR-6738-5p	146	-20.64	hsa_circ_0026089	hsa-miR-4257	150	-21.42
hsa_circ_0034073	hsa-miR-1184	159	-26.13	hsa_circ_0065988	hsa-miR-6780b-5p	146	-25.06	hsa_circ_0026089	hsa-miR-6829-3p	150	-21.87
hsa_circ_0034073	hsa-miR-3192-5p	161	-29.06	hsa_circ_0065988	hsa-miR-2110	144	-20.34	hsa_circ_0026089	hsa-miR-6799-5p	146	-21.46
hsa_circ_0034073	hsa-miR-138-5p	152	-20.24	hsa_circ_0065988	hsa-miR-4474-3p	151	-21.38	hsa_circ_0026089	hsa-miR-6787-3p	164	-29.46
hsa_circ_0034073	hsa-miR-3065-3p	153	-20.2	hsa_circ_0065988	hsa-miR-4638-5p	148	-21.57	hsa_circ_0026089	hsa-miR-1915-3p	159	-30.39
hsa_circ_0034073	hsa-miR-1245b-5p	161	-20.86	hsa_circ_0065988	hsa-miR-486-3p	155	-22.71	hsa_circ_0026089	hsa-miR-6778-5p	147	-21.93
hsa_circ_0034073	hsa-miR-6811-5p	157	-23.08	hsa_circ_0065988	hsa-miR-766-3p	152	-21.53	hsa_circ_0026089	hsa-miR-1301-3p	164	-26.31
hsa_circ_0034073	hsa-miR-6775-5p	145	-27.73	hsa_circ_0065988	hsa-miR-6829-3p	144	-22.44	hsa_circ_0026089	hsa-miR-370-3p	155	-26.14
hsa_circ_0034073	hsa-miR-30c-2-3p	154	-25.44	hsa_circ_0065988	hsa-miR-4710	156	-23.15	hsa_circ_0026089	hsa-miR-6751-5p	168	-27.11
hsa_circ_0034073	hsa-miR-6740-3p	150	-21.26	hsa_circ_0065988	hsa-miR-623	146	-25.12	hsa_circ_0026089	hsa-miR-6856-3p	160	-24.49
hsa_circ_0034073	hsa-miR-7851-3p	157	-29.68	hsa_circ_0065988	hsa-miR-4286	148	-22.66	hsa_circ_0026089	hsa-miR-6807-5p	157	-22.01
hsa_circ_0034073	hsa-miR-4793-5p	163	-26.32	hsa_circ_0065988	hsa-miR-6763-3p	141	-24.03	hsa_circ_0026089	hsa-miR-1207-5p	171	-38.03
hsa_circ_0034073	hsa-miR-6819-5p	154	-23.7	hsa_circ_0065988	hsa-miR-6801-5p	151	-25.33	hsa_circ_0026089	hsa-miR-6880-5p	150	-24.03
hsa_circ_0034073	hsa-miR-7978	151	-20.55	hsa_circ_0065988	hsa-miR-608	144	-31.6	hsa_circ_0026089	hsa-miR-6805-3p	157	-21.45
hsa_circ_0034073	hsa-miR-7106-3p	151	-22.52	hsa_circ_0065988	hsa-miR-4698	158	-20.65	hsa_circ_0026089	hsa-miR-4689	160	-25.25
hsa_circ_0034073	hsa-miR-4721	151	-26.34	hsa_circ_0065988	hsa-miR-4520-5p	150	-22.31	hsa_circ_0026089	hsa-miR-6762-3p	159	-20.42
hsa_circ_0034073	hsa-miR-17-3p	153	-20.56	hsa_circ_0065988	hsa-miR-4323	155	-24.13	hsa_circ_0026089	hsa-miR-6791-3p	143	-21.07
hsa_circ_0034073	hsa-miR-4783-5p	161	-30.19	hsa_circ_0065988	hsa-miR-3972	170	-34.64	hsa_circ_0026089	hsa-miR-4664-5p	157	-26.65
hsa_circ_0034073	hsa-miR-660-3p	145	-21.36	hsa_circ_0065988	hsa-miR-6770-3p	145	-23.74	hsa_circ_0026089	hsa-miR-211-3p	155	-24.32
hsa_circ_0034073	hsa-miR-3655	165	-21.33	hsa_circ_0065988	hsa-miR-3138	155	-23.6	hsa_circ_0026089	hsa-miR-593-5p	151	-22.08
hsa_circ_0034073	hsa-miR-1273g-3p	156	-23.28	hsa_circ_0065988	hsa-miR-6754-5p	164	-27.48	hsa_circ_0026089	hsa-miR-6765-3p	153	-30.44
hsa_circ_0034073	hsa-miR-6742-5p	152	-21.7	hsa_circ_0065988	hsa-miR-4524b-5p	154	-22.81	hsa_circ_0026089	hsa-miR-1285-3p	171	-29.54
hsa_circ_0034073	hsa-miR-6829-5p	156	-25.78	hsa_circ_0065988	hsa-miR-6797-3p	170	-31.69	hsa_circ_0026089	hsa-miR-5006-5p	163	-26.04
hsa_circ_0034073	hsa-miR-6799-3p	149	-20.12	hsa_circ_0065988	hsa-miR-6784-5p	148	-28.79	hsa_circ_0026089	hsa-miR-1260a	143	-21.09
hsa_circ_0034073	hsa-miR-1205	154	-23.67	hsa_circ_0065988	hsa-miR-103a-3p	154	-22.33	hsa_circ_0026089	hsa-miR-7112-5p	160	-29.9
hsa_circ_0034073	hsa-miR-6727-5p	156	-28.38	hsa_circ_0065988	hsa-miR-4472	142	-22.25	hsa_circ_0026089	hsa-miR-4431	149	-23.07
hsa_circ_0034073	hsa-miR-6788-5p	152	-25.85	hsa_circ_0065988	hsa-miR-6821-5p	145	-23.51	hsa_circ_0026089	hsa-miR-4682	150	-20.94
hsa_circ_0034073	hsa-miR-3137	154	-21.72	hsa_circ_0065988	hsa-miR-4532	148	-29.11	hsa_circ_0026089	hsa-miR-3692-5p	162	-28.41
hsa_circ_0034073	hsa-miR-615-3p	168	-32.07	hsa_circ_0065988	hsa-miR-4530	155	-23.15	hsa_circ_0026089	hsa-miR-328-3p	162	-32.07
hsa_circ_0034073	hsa-miR-30c-1-3p	150	-23.13	hsa_circ_0065988	hsa-miR-6812-5p	167	-26.14	hsa_circ_0026089	hsa-miR-1291	159	-29.29
hsa_circ_0034073	hsa-miR-6894-5p	146	-21.31	hsa_circ_0065988	hsa-miR-4467	143	-23.82	hsa_circ_0026089	hsa-miR-4673	158	-38.39
hsa_circ_0034073	hsa-miR-6838-3p	148	-20.42	hsa_circ_0065988	hsa-miR-6734-5p	143	-20.49	hsa_circ_0026089	hsa-miR-885-3p	157	-25.49
hsa_circ_0034073	hsa-miR-6786-5p	149	-25.03	hsa_circ_0065988	hsa-miR-5090	155	-32.7	hsa_circ_0026089	hsa-miR-323b-5p	155	-20.37
hsa_circ_0034073	hsa-miR-1226-5p	160	-32.05	hsa_circ_0065988	hsa-miR-6766-5p	163	-24.84	hsa_circ_0026089	hsa-miR-608	182	-37.03
hsa_circ_0034073	hsa-miR-7706	169	-26.98	hsa_circ_0065988	hsa-miR-650	163	-24.42	hsa_circ_0026089	hsa-miR-6779-3p	150	-22.92
hsa_circ_0022967	hsa-miR-665	149	-22.16	hsa_circ_0065988	hsa-miR-4524a-5p	160	-21.09	hsa_circ_0026089	hsa-miR-6795-3p	159	-33.48
hsa_circ_0022967	hsa-miR-1306-5p	146	-21.54	hsa_circ_0065988	hsa-miR-5587-3p	150	-25.48	hsa_circ_0026089	hsa-miR-6501-5p	155	-26.16
hsa_circ_0022967	hsa-miR-6132	148	-22.86	hsa_circ_0065988	hsa-miR-5194	146	-22.28	hsa_circ_0026089	hsa-miR-4323	146	-21.89
hsa_circ_0022967	hsa-miR-5001-5p	155	-31.6	hsa_circ_0065988	hsa-miR-138-5p	153	-22.18	hsa_circ_0026089	hsa-miR-4750-3p	163	-38.43
hsa_circ_0022967	hsa-miR-3619-5p	153	-25.43	hsa_circ_0065988	hsa-miR-3065-3p	156	-20.97	hsa_circ_0026089	hsa-miR-4665-5p	155	-25.78
hsa_circ_0022967	hsa-miR-92b-5p	151	-27.33	hsa_circ_0065988	hsa-miR-6867-5p	154	-23.01	hsa_circ_0026089	hsa-miR-4303	153	-20.85
hsa_circ_0022967	hsa-miR-1915-3p	145	-23.88	hsa_circ_0065988	hsa-miR-3934-3p	154	-21.72	hsa_circ_0026089	hsa-miR-6775-3p	163	-31.41
hsa_circ_0022967	hsa-miR-1301-3p	157	-22.72	hsa_circ_0065988	hsa-miR-508-5p	158	-21.29	hsa_circ_0026089	hsa-miR-6864-5p	163	-25.5
hsa_circ_0022967	hsa-miR-1226-3p	168	-24.34	hsa_circ_0065988	hsa-miR-6129	154	-22.27	hsa_circ_0026089	hsa-miR-6721-5p	153	-24.29
hsa_circ_0022967	hsa-miR-139-3p	158	-26.37	hsa_circ_0065988	hsa-miR-8052	156	-22.3	hsa_circ_0026089	hsa-miR-6882-3p	159	-24.13
hsa_circ_0022967	hsa-miR-3191-3p	154	-23.36	hsa_circ_0065988	hsa-miR-6736-3p	161	-30.26	hsa_circ_0026089	hsa-miR-6754-5p	160	-28.68
hsa_circ_0022967	hsa-miR-5047	151	-21.51	hsa_circ_0065988	hsa-miR-324-3p	151	-24.16	hsa_circ_0026089	hsa-miR-6858-3p	146	-20.94
hsa_circ_0022967	hsa-miR-4498	155	-25.35	hsa_circ_0065988	hsa-miR-6775-5p	151	-31.85	hsa_circ_0026089	hsa-miR-6726-5p	163	-29.56
hsa_circ_0022967	hsa-miR-6840-3p	142	-27.45	hsa_circ_0065988	hsa-miR-6748-5p	146	-23.57	hsa_circ_0026089	hsa-miR-5047	171	-28.49
hsa_circ_0022967	hsa-miR-4530	150	-20.79	hsa_circ_0065988	hsa-miR-3139	145	-22.8	hsa_circ_0026089	hsa-miR-548ag	174	-23.15
hsa_circ_0022967	hsa-miR-4327	153	-20.02	hsa_circ_0065988	hsa-miR-3189-5p	167	-31.13	hsa_circ_0026089	hsa-miR-3194-3p	171	-26.06
hsa_circ_0022967	hsa-miR-423-5p	150	-23.03	hsa_circ_0065988	hsa-miR-4651	158	-23.53	hsa_circ_0026089	hsa-miR-4476	141	-20.55
hsa_circ_0022967	hsa-miR-6734-5p	147	-23.71	hsa_circ_0065988	hsa-miR-6133	140	-22.08	hsa_circ_0026089	hsa-miR-4498	154	-25.53
hsa_circ_0022967	hsa-miR-1183	169	-33.92	hsa_circ_0065988	hsa-miR-92a-2-5p	149	-24.33	hsa_circ_0026089	hsa-miR-4472	150	-26
hsa_circ_0022967	hsa-miR-6884-3p	152	-22.03	hsa_circ_0065988	hsa-miR-708-5p	141	-23.65	hsa_circ_0026089	hsa-miR-6840-3p	157	-31.05
hsa_circ_0022967	hsa-miR-4640-5p	163	-29.75	hsa_circ_0065988	hsa-miR-6819-5p	147	-23.45	hsa_circ_0026089	hsa-miR-6072	172	-27.13
hsa_circ_0022967	hsa-miR-4726-5p	158	-28.16	hsa_circ_0065988	hsa-miR-3130-3p	158	-24.07	hsa_circ_0026089	hsa-miR-6079	148	-20.8
hsa_circ_0022967	hsa-miR-4430	147	-21.57	hsa_circ_0065988	hsa-miR-188-5p	175	-28.98	hsa_circ_0026089	hsa-miR-1273h-5p	155	-26.2
hsa_circ_0022967	hsa-miR-3065-3p	140	-20.24	hsa_circ_0065988	hsa-miR-346	156	-25.89	hsa_circ_0026089	hsa-miR-4656	165	-30.28
hsa_circ_0022967	hsa-miR-3934-3p	158	-27.64	hsa_circ_0065988	hsa-miR-513c-5p	166	-26.35	hsa_circ_0026089	hsa-miR-135a-5p	160	-24.8
hsa_circ_0022967	hsa-miR-6768-5p	148	-27.21	hsa_circ_0065988	hsa-miR-5693	147	-20.57	hsa_circ_0026089	hsa-miR-3922-5p	144	-21.2
hsa_circ_0022967	hsa-miR-5008-5p	154	-27.43	hsa_circ_0065988	hsa-miR-1225-3p	157	-30.26	hsa_circ_0026089	hsa-miR-6785-5p	148	-24.39
hsa_circ_0022967	hsa-miR-6813-5p	168	-31.54	hsa_circ_0065988	hsa-miR-6503-5p	147	-22.11	hsa_circ_0026089	hsa-miR-1587	168	-40.07
hsa_circ_0022967	hsa-miR-6764-5p	150	-23.43	hsa_circ_0065988	hsa-miR-4505	150	-24.64	hsa_circ_0026089	hsa-miR-6511b-3p	159	-23
hsa_circ_0022967	hsa-miR-3665	151	-21.68	hsa_circ_0065988	hsa-miR-3677-5p	151	-29.16	hsa_circ_0026089	hsa-miR-6509-3p	160	-22.7
hsa_circ_0022967	hsa-miR-197-3p	162	-25.4	hsa_circ_0065988	hsa-miR-298	140	-21.01	hsa_circ_0026089	hsa-miR-7107-5p	155	-30.57
hsa_circ_0022967	hsa-miR-4252	158	-23.59	hsa_circ_0065988	hsa-miR-4739	141	-20.79	hsa_circ_0026089	hsa-miR-4530	154	-25.23
hsa_circ_0022967	hsa-miR-6762-5p	156	-21.58	hsa_circ_0065988	hsa-miR-1470	165	-36.58	hsa_circ_0026089	hsa-miR-5010-5p	167	-27.34
hsa_circ_0022967	hsa-miR-4732-5p	151	-20.51	hsa_circ_0065988	hsa-miR-6810-5p	165	-26.11	hsa_circ_0026089	hsa-miR-6812-5p	163	-33.82
hsa_circ_0022967	hsa-miR-6732-5p	153	-27.06	hsa_circ_0065988	hsa-miR-4725-3p	156	-26.09	hsa_circ_0026089	hsa-miR-423-5p	140	-21.45
hsa_circ_0022967	hsa-miR-6836-5p	149	-23.1	hsa_circ_0065988	hsa-miR-194-3p	151	-27.86	hsa_circ_0026089	hsa-miR-4313	146	-24.76
hsa_circ_0022967	hsa-miR-339-3p	144	-26.3	hsa_circ_0065988	hsa-miR-1914-3p	145	-21.27	hsa_circ_0026089	hsa-miR-6795-5p	148	-27.34
hsa_circ_0022967	hsa-miR-3135b	153	-22.96	hsa_circ_0065988	hsa-miR-6782-5p	181	-39.01	hsa_circ_0026089	hsa-miR-6734-5p	156	-27.56
hsa_circ_0022967	hsa-miR-296-5p	152	-26.69	hsa_circ_0065988	hsa-miR-1273g-3p	144	-21.95	hsa_circ_0026089	hsa-miR-3652	157	-28.85
hsa_circ_0022967	hsa-miR-8064	159	-23.53	hsa_circ_0065988	hsa-miR-4802-5p	151	-23.8	hsa_circ_0026089	hsa-miR-3147	146	-21.17
hsa_circ_0022967	hsa-miR-762	152	-27.95	hsa_circ_0065988	hsa-miR-654-3p	155	-21.44	hsa_circ_0026089	hsa-miR-1247-3p	140	-21.49
hsa_circ_0022967	hsa-miR-6085	158	-27.6	hsa_circ_0065988	hsa-miR-584-3p	164	-27.42	hsa_circ_0026089	hsa-miR-7154-3p	165	-23.97
hsa_circ_0022967	hsa-miR-6081	163	-30.06	hsa_circ_0065988	hsa-miR-6837-5p	152	-24.81	hsa_circ_0026089	hsa-miR-6792-5p	142	-20.05
hsa_circ_0022967	hsa-miR-6829-5p	152	-26.73	hsa_circ_0065988	hsa-miR-6855-5p	156	-20.1	hsa_circ_0026089	hsa-miR-3918	152	-24.32
hsa_circ_0022967	hsa-miR-3175	141	-22.02	hsa_circ_0065988	hsa-miR-4642	155	-26.95	hsa_circ_0026089	hsa-miR-1233-5p	151	-28.3
hsa_circ_0022967	hsa-miR-1972	161	-30.06	hsa_circ_0065988	hsa-miR-4758-3p	160	-24.51	hsa_circ_0026089	hsa-miR-6766-5p	155	-25.01
hsa_circ_0022967	hsa-miR-639	148	-27.42	hsa_circ_0065988	hsa-miR-6512-3p	153	-20.48	hsa_circ_0026089	hsa-miR-6814-5p	150	-25.62
hsa_circ_0022967	hsa-miR-662	154	-26.51	hsa_circ_0065988	hsa-miR-548q	140	-26.55	hsa_circ_0026089	hsa-miR-4732-3p	165	-32.15
hsa_circ_0022967	hsa-miR-6831-5p	174	-31.34	hsa_circ_0065988	hsa-miR-4756-5p	150	-22.06	hsa_circ_0026089	hsa-miR-5581-5p	152	-23.7
hsa_circ_0022967	hsa-miR-3907	150	-22.13	hsa_circ_0065988	hsa-miR-4661-3p	156	-25.97	hsa_circ_0026089	hsa-miR-650	150	-23.63
hsa_circ_0022967	hsa-miR-6889-5p	142	-33.33	hsa_circ_0065988	hsa-miR-6838-5p	159	-21	hsa_circ_0026089	hsa-miR-3943	162	-28.54
hsa_circ_0022967	hsa-miR-4685-5p	156	-28.47	hsa_circ_0065988	hsa-miR-6757-5p	153	-23.12	hsa_circ_0026089	hsa-miR-4640-5p	164	-28.71
hsa_circ_0022967	hsa-miR-3978	153	-21.32	hsa_circ_0065988	hsa-miR-6758-5p	160	-23.67	hsa_circ_0026089	hsa-miR-10a-5p	154	-21.04
hsa_circ_0022967	hsa-miR-6895-5p	151	-24.69	hsa_circ_0065988	hsa-miR-4251	157	-22.51	hsa_circ_0026089	hsa-miR-6860	162	-31.37
hsa_circ_0022967	hsa-miR-6727-5p	157	-26.69	hsa_circ_0065988	hsa-miR-499b-5p	165	-20.46	hsa_circ_0026089	hsa-miR-4726-5p	156	-25.66
hsa_circ_0022967	hsa-miR-1825	158	-24.77	hsa_circ_0065988	hsa-miR-6134	164	-24.76	hsa_circ_0026089	hsa-miR-647	153	-23.43
hsa_circ_0022967	hsa-miR-7977	155	-22.59	hsa_circ_0065988	hsa-miR-6756-5p	152	-26.87	hsa_circ_0026089	hsa-miR-4726-3p	147	-24.06
hsa_circ_0022967	hsa-miR-4451	163	-24.84	hsa_circ_0065988	hsa-miR-1247-5p	149	-25.42	hsa_circ_0026089	hsa-miR-127-5p	153	-24.86
hsa_circ_0022967	hsa-miR-4492	144	-23.79	hsa_circ_0065988	hsa-miR-497-5p	149	-20.63	hsa_circ_0026089	hsa-miR-3192-5p	156	-26.4
hsa_circ_0022967	hsa-miR-3184-5p	148	-22.73	hsa_circ_0065988	hsa-miR-4685-5p	159	-25.25	hsa_circ_0026089	hsa-miR-6793-5p	164	-25.01
hsa_circ_0022967	hsa-miR-185-3p	145	-22.2	hsa_circ_0065988	hsa-miR-4443	159	-23.21	hsa_circ_0026089	hsa-miR-6773-5p	150	-22.05
hsa_circ_0022967	hsa-miR-4738-5p	146	-20.4	hsa_circ_0065988	hsa-miR-5787	159	-28.86	hsa_circ_0026089	hsa-miR-4430	145	-21.95
hsa_circ_0022967	hsa-miR-125a-3p	161	-23.37	hsa_circ_0065988	hsa-miR-7161-3p	162	-25.26	hsa_circ_0026089	hsa-miR-6852-3p	153	-20.86
hsa_circ_0022967	hsa-miR-6798-5p	151	-35.35	hsa_circ_0065988	hsa-miR-6871-3p	150	-22.64	hsa_circ_0026089	hsa-miR-4487	159	-24.05
hsa_circ_0022967	hsa-miR-636	159	-27.06	hsa_circ_0065988	hsa-miR-5100	154	-23.95	hsa_circ_0026089	hsa-miR-6805-5p	156	-26.26
hsa_circ_0022967	hsa-miR-4660	144	-20.55	hsa_circ_0065988	hsa-miR-6852-5p	157	-20.98	hsa_circ_0026089	hsa-miR-4494	146	-22.79
hsa_circ_0022967	hsa-miR-1227-5p	167	-28.15	hsa_circ_0065988	hsa-miR-6089	148	-27.82	hsa_circ_0026089	hsa-miR-4645-3p	155	-23.49
hsa_circ_0022967	hsa-miR-6737-3p	159	-24.41	hsa_circ_0065988	hsa-miR-3622b-5p	140	-20.75	hsa_circ_0026089	hsa-miR-6791-5p	164	-32.34
hsa_circ_0022967	hsa-miR-5008-3p	152	-21.58	hsa_circ_0065988	hsa-miR-1913	151	-22.81	hsa_circ_0026089	hsa-miR-3909	155	-20.06
hsa_circ_0072816	hsa-miR-665	168	-27.97	hsa_circ_0065988	hsa-miR-4652-5p	147	-22.19	hsa_circ_0026089	hsa-miR-4469	152	-21.18
hsa_circ_0072816	hsa-miR-3622b-3p	153	-28.13	hsa_circ_0065988	hsa-miR-616-3p	150	-21.13	hsa_circ_0026089	hsa-miR-7155-3p	156	-20.13
hsa_circ_0072816	hsa-miR-3622a-5p	167	-31.27	hsa_circ_0065988	hsa-miR-4786-3p	150	-23.76	hsa_circ_0026089	hsa-miR-550a-5p	143	-20.96
hsa_circ_0072816	hsa-miR-6738-5p	151	-21.93	hsa_circ_0065988	hsa-miR-4653-5p	148	-20.73	hsa_circ_0026089	hsa-miR-6510-5p	143	-20.75
hsa_circ_0072816	hsa-miR-515-5p	160	-20.59	hsa_circ_0065988	hsa-miR-4447	150	-25.83	hsa_circ_0026089	hsa-miR-6129	164	-26.74
hsa_circ_0072816	hsa-miR-6877-5p	159	-27.76	hsa_circ_0065988	hsa-miR-6747-5p	153	-23.59	hsa_circ_0026089	hsa-miR-30b-3p	146	-20.01
hsa_circ_0072816	hsa-miR-3155a	172	-32.93	hsa_circ_0065988	hsa-miR-6737-5p	143	-21.71	hsa_circ_0026089	hsa-miR-4687-3p	165	-28.97
hsa_circ_0072816	hsa-miR-3622a-3p	150	-24.24	hsa_circ_0065988	hsa-miR-4727-5p	168	-26.46	hsa_circ_0026089	hsa-miR-6727-3p	140	-20.76
hsa_circ_0072816	hsa-miR-3120-3p	145	-20.08	hsa_circ_0065988	hsa-miR-6127	150	-22.94	hsa_circ_0026089	hsa-miR-6806-5p	170	-35.05
hsa_circ_0072816	hsa-miR-6780b-5p	148	-27.39	hsa_circ_0065988	hsa-miR-4510	151	-23.82	hsa_circ_0026089	hsa-miR-4713-3p	154	-24.5
hsa_circ_0072816	hsa-miR-1306-5p	161	-29.72	hsa_circ_0065988	hsa-miR-7162-3p	156	-23.85	hsa_circ_0026089	hsa-miR-8052	147	-27.15
hsa_circ_0072816	hsa-miR-6796-5p	159	-26.67	hsa_circ_0065988	hsa-miR-888-3p	166	-26.26	hsa_circ_0026089	hsa-miR-6513-5p	155	-23.41
hsa_circ_0072816	hsa-miR-1269a	166	-27.03	hsa_circ_0065988	hsa-miR-107	154	-22.33	hsa_circ_0026089	hsa-miR-7974	154	-23.52
hsa_circ_0072816	hsa-miR-1289	161	-22.64	hsa_circ_0065988	hsa-miR-296-3p	153	-25.07	hsa_circ_0026089	hsa-miR-1249-5p	155	-31.43
hsa_circ_0072816	hsa-miR-8485	172	-26.37	hsa_circ_0065988	hsa-miR-7160-5p	147	-20.57	hsa_circ_0026089	hsa-miR-378g	151	-21.25
hsa_circ_0072816	hsa-miR-4474-3p	161	-26.01	hsa_circ_0065988	hsa-miR-6720-5p	153	-24.43	hsa_circ_0026089	hsa-miR-6891-3p	160	-22.03
hsa_circ_0072816	hsa-miR-532-3p	157	-29.37	hsa_circ_0065988	hsa-miR-4800-5p	146	-23.57	hsa_circ_0026089	hsa-miR-646	152	-20.4
hsa_circ_0072816	hsa-miR-4747-5p	146	-20.58	hsa_circ_0065988	hsa-miR-6817-5p	157	-25.7	hsa_circ_0026089	hsa-miR-3657	152	-21.21
hsa_circ_0072816	hsa-miR-6768-3p	173	-28.12	hsa_circ_0065988	hsa-miR-512-5p	153	-23.04	hsa_circ_0026089	hsa-miR-4691-5p	144	-20.4
hsa_circ_0072816	hsa-miR-4638-5p	146	-23.24	hsa_circ_0012023	hsa-miR-665	158	-25.8	hsa_circ_0026089	hsa-miR-3151-5p	156	-31.21
hsa_circ_0072816	hsa-miR-6748-3p	163	-24.18	hsa_circ_0012023	hsa-miR-3940-5p	145	-23.54	hsa_circ_0026089	hsa-miR-4757-5p	154	-23.54
hsa_circ_0072816	hsa-miR-4463	154	-24.47	hsa_circ_0012023	hsa-miR-1269a	153	-31.33	hsa_circ_0026089	hsa-miR-324-3p	155	-27.57
hsa_circ_0072816	hsa-miR-6132	152	-22.41	hsa_circ_0012023	hsa-miR-4793-3p	147	-20.83	hsa_circ_0026089	hsa-miR-622	145	-21
hsa_circ_0072816	hsa-miR-4793-3p	153	-22.65	hsa_circ_0012023	hsa-miR-7113-5p	158	-22.7	hsa_circ_0026089	hsa-miR-7156-3p	148	-25.05
hsa_circ_0072816	hsa-miR-320c	158	-20.23	hsa_circ_0012023	hsa-miR-3928-3p	154	-20.29	hsa_circ_0026089	hsa-miR-1207-3p	155	-22.26
hsa_circ_0072816	hsa-miR-661	154	-27.6	hsa_circ_0012023	hsa-miR-6869-3p	154	-33.05	hsa_circ_0026089	hsa-miR-6780a-5p	150	-26.48
hsa_circ_0072816	hsa-miR-4722-5p	165	-37.46	hsa_circ_0012023	hsa-miR-211-3p	152	-20.17	hsa_circ_0026089	hsa-miR-6724-5p	150	-27.67
hsa_circ_0072816	hsa-miR-4436a	155	-21.29	hsa_circ_0012023	hsa-miR-6765-3p	145	-21.83	hsa_circ_0026089	hsa-miR-526b-5p	151	-20.98
hsa_circ_0072816	hsa-miR-5001-5p	145	-21.12	hsa_circ_0012023	hsa-miR-5006-5p	153	-25.35	hsa_circ_0026089	hsa-miR-3620-5p	182	-41.71
hsa_circ_0072816	hsa-miR-3619-5p	163	-26.21	hsa_circ_0012023	hsa-miR-6801-5p	151	-24.37	hsa_circ_0026089	hsa-miR-4688	171	-33.54
hsa_circ_0072816	hsa-miR-7113-5p	159	-21.1	hsa_circ_0012023	hsa-miR-6501-5p	156	-24.36	hsa_circ_0026089	hsa-miR-4522	164	-30.53
hsa_circ_0072816	hsa-miR-766-3p	154	-28.05	hsa_circ_0012023	hsa-miR-663b	148	-22.2	hsa_circ_0026089	hsa-miR-6771-5p	156	-23.83
hsa_circ_0072816	hsa-miR-330-3p	166	-23.3	hsa_circ_0012023	hsa-miR-6736-5p	152	-25.41	hsa_circ_0026089	hsa-miR-1199-5p	152	-26.35
hsa_circ_0072816	hsa-miR-4257	160	-25.61	hsa_circ_0012023	hsa-miR-4437	155	-23.77	hsa_circ_0026089	hsa-miR-1538	158	-27.72
hsa_circ_0072816	hsa-miR-6829-3p	155	-21.53	hsa_circ_0012023	hsa-miR-3922-3p	158	-24.84	hsa_circ_0026089	hsa-miR-4646-5p	162	-30.55
hsa_circ_0072816	hsa-miR-4710	154	-25.72	hsa_circ_0012023	hsa-miR-3190-5p	156	-24.1	hsa_circ_0026089	hsa-miR-3158-3p	164	-25.62
hsa_circ_0072816	hsa-miR-4715-3p	154	-23.2	hsa_circ_0012023	hsa-miR-1247-3p	147	-20.18	hsa_circ_0026089	hsa-miR-6753-5p	142	-20.57
hsa_circ_0072816	hsa-miR-6799-5p	161	-33	hsa_circ_0012023	hsa-miR-3064-5p	149	-25.2	hsa_circ_0026089	hsa-miR-146a-3p	149	-24.47
hsa_circ_0072816	hsa-miR-6787-3p	158	-22.37	hsa_circ_0012023	hsa-miR-647	167	-25.23	hsa_circ_0026089	hsa-miR-6800-3p	165	-25.39
hsa_circ_0072816	hsa-miR-1915-3p	148	-27.81	hsa_circ_0012023	hsa-miR-6716-5p	153	-26.49	hsa_circ_0026089	hsa-miR-7847-3p	149	-20.49
hsa_circ_0072816	hsa-miR-6778-5p	163	-30.29	hsa_circ_0012023	hsa-miR-193b-3p	155	-29.11	hsa_circ_0026089	hsa-miR-4497	147	-21.97
hsa_circ_0072816	hsa-miR-1273f	148	-20.14	hsa_circ_0012023	hsa-miR-4448	154	-23.87	hsa_circ_0026089	hsa-miR-3187-5p	166	-27.58
hsa_circ_0072816	hsa-miR-1301-3p	152	-20.77	hsa_circ_0012023	hsa-miR-1266-5p	141	-22.55	hsa_circ_0026089	hsa-miR-7851-3p	146	-21.42
hsa_circ_0072816	hsa-miR-370-3p	148	-23.01	hsa_circ_0012023	hsa-miR-3605-5p	155	-21.77	hsa_circ_0026089	hsa-miR-4716-3p	147	-20.54
hsa_circ_0072816	hsa-miR-4751	158	-26.03	hsa_circ_0012023	hsa-miR-7974	146	-22.08	hsa_circ_0026089	hsa-miR-4651	169	-42.46
hsa_circ_0072816	hsa-miR-4326	156	-24.17	hsa_circ_0012023	hsa-miR-378g	166	-24.47	hsa_circ_0026089	hsa-miR-4538	158	-28.52
hsa_circ_0072816	hsa-let-7b-5p	157	-23.07	hsa_circ_0012023	hsa-miR-4764-5p	152	-21.84	hsa_circ_0026089	hsa-miR-361-3p	156	-22.26
hsa_circ_0072816	hsa-miR-6807-5p	149	-20.68	hsa_circ_0012023	hsa-miR-193a-3p	147	-20.2	hsa_circ_0026089	hsa-miR-6133	144	-23.43
hsa_circ_0072816	hsa-miR-6735-5p	167	-27.78	hsa_circ_0012023	hsa-miR-6847-5p	152	-22.05	hsa_circ_0026089	hsa-miR-4446-3p	159	-23.39
hsa_circ_0072816	hsa-miR-1207-5p	164	-34.69	hsa_circ_0012023	hsa-miR-4646-5p	151	-21.41	hsa_circ_0026089	hsa-miR-6759-5p	151	-23.52
hsa_circ_0072816	hsa-miR-6880-5p	156	-23.77	hsa_circ_0012023	hsa-miR-3189-5p	178	-31.9	hsa_circ_0026089	hsa-miR-5008-5p	162	-28.29
hsa_circ_0072816	hsa-miR-6805-3p	160	-26.6	hsa_circ_0012023	hsa-miR-588	157	-20.44	hsa_circ_0026089	hsa-miR-4776-5p	163	-30.62
hsa_circ_0072816	hsa-miR-623	147	-20.85	hsa_circ_0012023	hsa-miR-7851-3p	146	-21.84	hsa_circ_0026089	hsa-miR-92a-2-5p	158	-24.97
hsa_circ_0072816	hsa-miR-4689	155	-21.66	hsa_circ_0012023	hsa-miR-2467-3p	147	-20.44	hsa_circ_0026089	hsa-miR-708-5p	140	-21.69
hsa_circ_0072816	hsa-miR-6791-3p	162	-26.76	hsa_circ_0012023	hsa-miR-3165	150	-21.95	hsa_circ_0026089	hsa-miR-2467-3p	155	-23.39
hsa_circ_0072816	hsa-miR-4436b-3p	153	-24.59	hsa_circ_0012023	hsa-miR-3150a-3p	157	-28.24	hsa_circ_0026089	hsa-miR-6764-5p	153	-25.74
hsa_circ_0072816	hsa-miR-211-3p	150	-20.87	hsa_circ_0012023	hsa-miR-4507	153	-23.1	hsa_circ_0026089	hsa-miR-34a-5p	152	-23.73
hsa_circ_0072816	hsa-miR-7150	143	-20.06	hsa_circ_0012023	hsa-miR-103b	142	-24.21	hsa_circ_0026089	hsa-miR-711	155	-25.51
hsa_circ_0072816	hsa-miR-96-5p	165	-22.76	hsa_circ_0012023	hsa-miR-4786-5p	161	-26.96	hsa_circ_0026089	hsa-miR-4793-5p	154	-20.45
hsa_circ_0072816	hsa-miR-1228-3p	159	-28.9	hsa_circ_0012023	hsa-miR-7108-5p	155	-27.32	hsa_circ_0026089	hsa-miR-6819-5p	163	-28.03
hsa_circ_0072816	hsa-miR-491-5p	153	-24.86	hsa_circ_0012023	hsa-miR-4674	148	-26.11	hsa_circ_0026089	hsa-miR-7109-5p	161	-33.1
hsa_circ_0072816	hsa-miR-4449	148	-25.78	hsa_circ_0012023	hsa-miR-3187-3p	155	-22.11	hsa_circ_0026089	hsa-miR-6728-3p	160	-20.38
hsa_circ_0072816	hsa-miR-1285-3p	192	-39.96	hsa_circ_0012023	hsa-miR-4690-3p	142	-20.1	hsa_circ_0026089	hsa-miR-4647	158	-21.97
hsa_circ_0072816	hsa-miR-3153	149	-20.54	hsa_circ_0012023	hsa-miR-6504-5p	150	-23.63	hsa_circ_0026089	hsa-miR-6731-5p	151	-23.39
hsa_circ_0072816	hsa-miR-5006-5p	158	-26.76	hsa_circ_0012023	hsa-miR-19b-3p	162	-22.65	hsa_circ_0026089	hsa-miR-3130-3p	153	-26.24
hsa_circ_0072816	hsa-miR-20b-5p	165	-24.32	hsa_circ_0012023	hsa-miR-4717-5p	147	-20.09	hsa_circ_0026089	hsa-miR-3188	159	-26.11
hsa_circ_0072816	hsa-miR-5699-5p	160	-22.22	hsa_circ_0012023	hsa-miR-3678-3p	140	-22.15	hsa_circ_0026089	hsa-miR-6815-5p	149	-21.96
hsa_circ_0072816	hsa-miR-1273c	152	-24.32	hsa_circ_0012023	hsa-miR-660-3p	161	-24.12	hsa_circ_0026089	hsa-miR-6772-3p	153	-20.49
hsa_circ_0072816	hsa-miR-4418	170	-24.95	hsa_circ_0012023	hsa-miR-5589-5p	155	-24.57	hsa_circ_0026089	hsa-miR-874-3p	156	-27.92
hsa_circ_0072816	hsa-miR-891a-5p	150	-22.26	hsa_circ_0012023	hsa-miR-4717-3p	148	-22.45	hsa_circ_0026089	hsa-miR-331-3p	145	-22.08
hsa_circ_0072816	hsa-miR-378f	152	-25.72	hsa_circ_0012023	hsa-miR-6847-3p	151	-22.79	hsa_circ_0026089	hsa-miR-8083	166	-22.73
hsa_circ_0072816	hsa-miR-4640-3p	159	-26.46	hsa_circ_0012023	hsa-miR-8082	155	-22.59	hsa_circ_0026089	hsa-miR-6071	149	-22.79
hsa_circ_0072816	hsa-miR-106b-5p	167	-20.77	hsa_circ_0012023	hsa-miR-3158-5p	154	-20.61	hsa_circ_0026089	hsa-miR-4695-5p	154	-28.01
hsa_circ_0072816	hsa-miR-3126-5p	147	-25.01	hsa_circ_0012023	hsa-miR-556-5p	177	-23.37	hsa_circ_0026089	hsa-miR-1251-3p	161	-20.29
hsa_circ_0072816	hsa-miR-6715a-3p	153	-22.24	hsa_circ_0012023	hsa-miR-6763-5p	147	-22.36	hsa_circ_0026089	hsa-miR-4692	142	-21.86
hsa_circ_0072816	hsa-let-7g-5p	164	-21.37	hsa_circ_0012023	hsa-miR-4667-3p	151	-22.44	hsa_circ_0026089	hsa-miR-3665	156	-25.94
hsa_circ_0072816	hsa-miR-6846-5p	158	-29.82	hsa_circ_0012023	hsa-miR-1269b	157	-31.32	hsa_circ_0026089	hsa-miR-214-3p	157	-26.82
hsa_circ_0072816	hsa-miR-494-5p	172	-23.97	hsa_circ_0012023	hsa-miR-204-3p	149	-21.36	hsa_circ_0026089	hsa-miR-5693	165	-22.26
hsa_circ_0072816	hsa-miR-106a-5p	165	-20.08	hsa_circ_0012023	hsa-miR-3176	140	-22.36	hsa_circ_0026089	hsa-miR-4453	162	-27.06
hsa_circ_0072816	hsa-miR-3692-5p	172	-27.48	hsa_circ_0012023	hsa-miR-6501-3p	141	-21.15	hsa_circ_0026089	hsa-miR-3689b-3p	163	-26.13
hsa_circ_0072816	hsa-miR-4638-3p	148	-23.7	hsa_circ_0012023	hsa-miR-4529-3p	159	-25.16	hsa_circ_0026089	hsa-miR-4749-3p	162	-28.86
hsa_circ_0072816	hsa-miR-214-5p	158	-25.51	hsa_circ_0012023	hsa-miR-4738-5p	154	-22.6	hsa_circ_0026089	hsa-miR-6762-5p	152	-23.03
hsa_circ_0072816	hsa-miR-328-3p	146	-26.5	hsa_circ_0012023	hsa-miR-1262	167	-26.04	hsa_circ_0026089	hsa-miR-656-5p	155	-22.51
hsa_circ_0072816	hsa-miR-1291	140	-25.73	hsa_circ_0012023	hsa-miR-4691-3p	148	-23.71	hsa_circ_0026089	hsa-miR-637	164	-28.97
hsa_circ_0072816	hsa-miR-4673	158	-33.52	hsa_circ_0012023	hsa-miR-4518	164	-25.72	hsa_circ_0026089	hsa-miR-6887-5p	143	-24.64
hsa_circ_0072816	hsa-miR-885-3p	152	-25.79	hsa_circ_0012023	hsa-miR-1227-5p	153	-23.66	hsa_circ_0026089	hsa-miR-4674	154	-32.9
hsa_circ_0072816	hsa-miR-1908-5p	140	-21.26	hsa_circ_0012023	hsa-miR-1225-5p	154	-21.31	hsa_circ_0026089	hsa-miR-6876-5p	158	-26.17
hsa_circ_0072816	hsa-miR-6893-5p	158	-27.57	hsa_circ_0012023	hsa-miR-874-5p	149	-23.94	hsa_circ_0026089	hsa-miR-4695-3p	160	-28.81
hsa_circ_0072816	hsa-miR-378i	157	-24.65	hsa_circ_0082396	hsa-miR-6825-5p	143	-21.54	hsa_circ_0026089	hsa-miR-4314	147	-22.17
hsa_circ_0072816	hsa-miR-4539	154	-23.49	hsa_circ_0082396	hsa-miR-3150a-3p	142	-21.62	hsa_circ_0026089	hsa-miR-615-5p	158	-28.58
hsa_circ_0072816	hsa-miR-323b-5p	158	-22.81	hsa_circ_0082396	hsa-miR-8089	146	-21.07	hsa_circ_0026089	hsa-miR-4641	164	-23.23
hsa_circ_0072816	hsa-miR-608	147	-27.71	hsa_circ_0082396	hsa-miR-6763-5p	145	-21.89	hsa_circ_0026089	hsa-miR-4421	163	-30.75
hsa_circ_0072816	hsa-miR-6514-5p	153	-20.04	hsa_circ_0039115	hsa-miR-103a-2-5p	160	-21.92	hsa_circ_0026089	hsa-miR-2278	150	-21.28
hsa_circ_0072816	hsa-miR-3615	141	-20.64	hsa_circ_0039115	hsa-miR-6813-3p	168	-28.38	hsa_circ_0026089	hsa-miR-4677-3p	140	-21.21
hsa_circ_0072816	hsa-miR-770-5p	144	-20.45	hsa_circ_0039115	hsa-miR-6868-3p	158	-21.91	hsa_circ_0026089	hsa-miR-3122	154	-20.92
hsa_circ_0072816	hsa-miR-4508	155	-25.62	hsa_circ_0039115	hsa-miR-661	164	-26.93	hsa_circ_0026089	hsa-miR-6732-5p	156	-27.56
hsa_circ_0072816	hsa-miR-4650-5p	156	-23.49	hsa_circ_0039115	hsa-miR-5001-5p	155	-26.72	hsa_circ_0026089	hsa-miR-4690-3p	163	-35.47
hsa_circ_0072816	hsa-miR-449b-3p	156	-21.97	hsa_circ_0039115	hsa-miR-3619-5p	148	-23.5	hsa_circ_0026089	hsa-miR-6511a-5p	148	-23.12
hsa_circ_0072816	hsa-miR-5004-3p	142	-20.4	hsa_circ_0039115	hsa-miR-766-3p	151	-20.08	hsa_circ_0026089	hsa-miR-920	159	-27.41
hsa_circ_0072816	hsa-miR-5096	191	-40.96	hsa_circ_0039115	hsa-miR-1915-3p	140	-23.27	hsa_circ_0026089	hsa-miR-6836-5p	154	-28.94
hsa_circ_0072816	hsa-miR-3614-5p	142	-24.38	hsa_circ_0039115	hsa-miR-6778-5p	142	-20.89	hsa_circ_0026089	hsa-miR-5196-5p	154	-27.77
hsa_circ_0072816	hsa-miR-6795-3p	159	-27.99	hsa_circ_0039115	hsa-miR-6751-5p	162	-26.5	hsa_circ_0026089	hsa-miR-4708-3p	151	-21.7
hsa_circ_0072816	hsa-miR-4323	155	-20.72	hsa_circ_0039115	hsa-miR-3189-3p	153	-23.74	hsa_circ_0026089	hsa-miR-3173-5p	162	-26.86
hsa_circ_0072816	hsa-miR-4750-3p	143	-22.87	hsa_circ_0039115	hsa-miR-6880-5p	151	-25.25	hsa_circ_0026089	hsa-miR-4748	157	-27.59
hsa_circ_0072816	hsa-miR-4665-5p	154	-26.01	hsa_circ_0039115	hsa-miR-3150a-5p	150	-20.03	hsa_circ_0026089	hsa-miR-6511a-3p	159	-23.33
hsa_circ_0072816	hsa-miR-6790-3p	157	-27.97	hsa_circ_0039115	hsa-miR-4685-3p	156	-26.75	hsa_circ_0026089	hsa-miR-3202	157	-22.17
hsa_circ_0072816	hsa-miR-1343-5p	155	-27.81	hsa_circ_0039115	hsa-miR-5006-5p	154	-20.6	hsa_circ_0026089	hsa-miR-6890-3p	162	-28.39
hsa_circ_0072816	hsa-miR-3138	170	-34.72	hsa_circ_0039115	hsa-miR-1291	140	-21.24	hsa_circ_0026089	hsa-miR-4731-5p	162	-25.66
hsa_circ_0072816	hsa-miR-6775-3p	150	-23.71	hsa_circ_0039115	hsa-miR-4673	158	-28.53	hsa_circ_0026089	hsa-miR-7155-5p	150	-20.01
hsa_circ_0072816	hsa-miR-6721-5p	145	-23.42	hsa_circ_0039115	hsa-miR-608	171	-32.03	hsa_circ_0026089	hsa-miR-544b	155	-21.92
hsa_circ_0072816	hsa-miR-7106-5p	143	-24.81	hsa_circ_0039115	hsa-miR-6775-3p	147	-28.31	hsa_circ_0026089	hsa-miR-4505	160	-24.44
hsa_circ_0072816	hsa-miR-554	164	-23.49	hsa_circ_0039115	hsa-miR-7106-5p	166	-40.03	hsa_circ_0026089	hsa-miR-3677-5p	148	-22.73
hsa_circ_0072816	hsa-miR-6882-3p	155	-24.62	hsa_circ_0039115	hsa-miR-6867-3p	152	-22.69	hsa_circ_0026089	hsa-miR-1231	151	-20.38
hsa_circ_0072816	hsa-miR-6754-5p	155	-26.84	hsa_circ_0039115	hsa-miR-330-5p	143	-24.58	hsa_circ_0026089	hsa-miR-939-3p	145	-24.06
hsa_circ_0072816	hsa-miR-6826-3p	160	-24.11	hsa_circ_0039115	hsa-miR-340-3p	147	-21.85	hsa_circ_0026089	hsa-miR-4721	159	-29.02
hsa_circ_0072816	hsa-miR-1914-5p	150	-23.61	hsa_circ_0039115	hsa-miR-4476	158	-25.51	hsa_circ_0026089	hsa-miR-3670	168	-28.01
hsa_circ_0072816	hsa-miR-330-5p	149	-22.06	hsa_circ_0039115	hsa-miR-4498	143	-22.32	hsa_circ_0026089	hsa-miR-3689a-3p	160	-28.24
hsa_circ_0072816	hsa-miR-5047	154	-23.17	hsa_circ_0039115	hsa-miR-663b	146	-24.97	hsa_circ_0026089	hsa-miR-1912	163	-21.16
hsa_circ_0072816	hsa-miR-492	160	-20.58	hsa_circ_0039115	hsa-miR-6734-3p	143	-20.21	hsa_circ_0026089	hsa-miR-4690-5p	155	-25.93
hsa_circ_0072816	hsa-miR-3160-3p	160	-23.62	hsa_circ_0039115	hsa-miR-4530	144	-20.28	hsa_circ_0026089	hsa-miR-3194-5p	145	-25.61
hsa_circ_0072816	hsa-miR-4742-5p	157	-20.73	hsa_circ_0039115	hsa-miR-6792-3p	149	-23.32	hsa_circ_0026089	hsa-miR-6859-3p	142	-21.69
hsa_circ_0072816	hsa-miR-3194-3p	175	-30.69	hsa_circ_0039115	hsa-miR-1343-3p	142	-22.08	hsa_circ_0026089	hsa-miR-194-3p	150	-22.93
hsa_circ_0072816	hsa-miR-4476	155	-25.39	hsa_circ_0039115	hsa-miR-1247-3p	145	-29.55	hsa_circ_0026089	hsa-miR-6772-5p	162	-29.29
hsa_circ_0072816	hsa-miR-4498	149	-23.79	hsa_circ_0039115	hsa-miR-1233-5p	140	-20.96	hsa_circ_0026089	hsa-miR-149-3p	160	-27.42
hsa_circ_0072816	hsa-miR-4472	147	-22.88	hsa_circ_0039115	hsa-miR-1184	141	-27.54	hsa_circ_0026089	hsa-miR-5708	154	-21.91
hsa_circ_0072816	hsa-miR-383-3p	150	-20.11	hsa_circ_0039115	hsa-miR-6892-3p	149	-23.26	hsa_circ_0026089	hsa-miR-1202	156	-33.88
hsa_circ_0072816	hsa-miR-7114-5p	160	-20.5	hsa_circ_0039115	hsa-miR-4640-5p	151	-30.84	hsa_circ_0026089	hsa-miR-296-5p	142	-23.5
hsa_circ_0072816	hsa-miR-5580-5p	162	-22.3	hsa_circ_0039115	hsa-miR-29b-2-5p	155	-20.56	hsa_circ_0026089	hsa-miR-378a-5p	151	-20.65
hsa_circ_0072816	hsa-miR-8079	156	-24.33	hsa_circ_0039115	hsa-miR-4267	148	-20.63	hsa_circ_0026089	hsa-miR-6769a-3p	148	-23.2
hsa_circ_0072816	hsa-miR-1915-5p	154	-26.49	hsa_circ_0039115	hsa-miR-5587-3p	142	-23.61	hsa_circ_0026089	hsa-miR-4654	147	-21.4
hsa_circ_0072816	hsa-miR-6840-3p	167	-29.4	hsa_circ_0039115	hsa-miR-4726-5p	153	-23.6	hsa_circ_0026089	hsa-miR-5589-5p	151	-21.74
hsa_circ_0072816	hsa-miR-6079	153	-26.09	hsa_circ_0039115	hsa-miR-127-5p	148	-28.66	hsa_circ_0026089	hsa-miR-6808-3p	155	-22.35
hsa_circ_0072816	hsa-miR-4700-5p	161	-24.78	hsa_circ_0039115	hsa-miR-6773-5p	156	-27.96	hsa_circ_0026089	hsa-miR-4728-5p	146	-28.11
hsa_circ_0072816	hsa-miR-4532	155	-28.04	hsa_circ_0039115	hsa-miR-4512	144	-27.75	hsa_circ_0026089	hsa-miR-6849-3p	170	-31.24
hsa_circ_0072816	hsa-miR-4514	155	-24.82	hsa_circ_0039115	hsa-miR-138-5p	156	-20.79	hsa_circ_0026089	hsa-miR-5591-5p	149	-20.54
hsa_circ_0072816	hsa-miR-7515	159	-22.01	hsa_circ_0039115	hsa-miR-659-5p	157	-25.25	hsa_circ_0026089	hsa-miR-4722-3p	153	-23.16
hsa_circ_0072816	hsa-miR-1273h-5p	173	-31.87	hsa_circ_0039115	hsa-miR-6791-5p	174	-39.55	hsa_circ_0026089	hsa-miR-4496	165	-23.49
hsa_circ_0072816	hsa-miR-663b	147	-22.14	hsa_circ_0039115	hsa-miR-3909	143	-21.92	hsa_circ_0026089	hsa-miR-4292	148	-25.97
hsa_circ_0072816	hsa-miR-4656	157	-25.98	hsa_circ_0039115	hsa-miR-4691-5p	154	-26.06	hsa_circ_0026089	hsa-miR-6837-5p	156	-21.44
hsa_circ_0072816	hsa-miR-3922-5p	157	-28.39	hsa_circ_0039115	hsa-miR-6736-3p	159	-24.39	hsa_circ_0026089	hsa-miR-6743-5p	158	-27.14
hsa_circ_0072816	hsa-miR-3186-5p	150	-24.06	hsa_circ_0039115	hsa-miR-5571-3p	147	-22.78	hsa_circ_0026089	hsa-miR-6855-5p	159	-25.98
hsa_circ_0072816	hsa-miR-6785-5p	154	-25.25	hsa_circ_0039115	hsa-miR-7156-3p	142	-21.81	hsa_circ_0026089	hsa-miR-10b-5p	150	-20.54
hsa_circ_0072816	hsa-miR-1587	149	-20.42	hsa_circ_0039115	hsa-miR-6724-5p	157	-30.85	hsa_circ_0026089	hsa-miR-198	144	-23.81
hsa_circ_0072816	hsa-miR-93-5p	165	-27.7	hsa_circ_0039115	hsa-miR-6865-3p	158	-24.51	hsa_circ_0026089	hsa-miR-6742-5p	166	-29.51
hsa_circ_0072816	hsa-miR-6736-5p	143	-20.94	hsa_circ_0039115	hsa-miR-6875-3p	160	-20.57	hsa_circ_0026089	hsa-miR-612	166	-34.41
hsa_circ_0072816	hsa-miR-764	149	-23.32	hsa_circ_0039115	hsa-miR-1538	157	-25.29	hsa_circ_0026089	hsa-miR-762	147	-24.14
hsa_circ_0072816	hsa-miR-4482-5p	162	-20.95	hsa_circ_0039115	hsa-miR-149-5p	151	-23.4	hsa_circ_0026089	hsa-miR-3689c	163	-26.13
hsa_circ_0072816	hsa-miR-6750-5p	151	-21.01	hsa_circ_0039115	hsa-miR-7847-3p	146	-22.29	hsa_circ_0026089	hsa-miR-676-3p	160	-23.91
hsa_circ_0072816	hsa-miR-4772-3p	159	-24.66	hsa_circ_0039115	hsa-miR-642a-5p	150	-24.15	hsa_circ_0026089	hsa-miR-5193	148	-20.22
hsa_circ_0072816	hsa-miR-1304-3p	171	-32.24	hsa_circ_0039115	hsa-miR-4651	152	-26.53	hsa_circ_0026089	hsa-miR-4259	149	-20.68
hsa_circ_0072816	hsa-miR-7703	164	-32.02	hsa_circ_0039115	hsa-miR-891a-3p	155	-21.03	hsa_circ_0026089	hsa-miR-7160-3p	155	-27.29
hsa_circ_0072816	hsa-miR-6812-5p	164	-31.33	hsa_circ_0039115	hsa-miR-4755-3p	159	-20.97	hsa_circ_0026089	hsa-miR-6744-5p	168	-24.21
hsa_circ_0072816	hsa-miR-564	153	-27.77	hsa_circ_0039115	hsa-miR-6764-5p	142	-25.34	hsa_circ_0026089	hsa-miR-4758-3p	156	-29.4
hsa_circ_0072816	hsa-miR-367-3p	172	-26.73	hsa_circ_0039115	hsa-miR-3928-5p	155	-23.16	hsa_circ_0026089	hsa-miR-6512-3p	158	-21.1
hsa_circ_0072816	hsa-miR-4738-3p	156	-22.03	hsa_circ_0039115	hsa-miR-6728-3p	149	-21.27	hsa_circ_0026089	hsa-miR-670-5p	161	-22.78
hsa_circ_0072816	hsa-miR-1272	171	-20.11	hsa_circ_0039115	hsa-miR-4308	158	-23.64	hsa_circ_0026089	hsa-miR-4459	164	-38.87
hsa_circ_0072816	hsa-miR-6870-5p	155	-27.31	hsa_circ_0039115	hsa-miR-3130-3p	144	-21.56	hsa_circ_0026089	hsa-miR-4686	165	-21.7
hsa_circ_0072816	hsa-miR-1343-3p	147	-24.51	hsa_circ_0039115	hsa-miR-629-3p	156	-21.18	hsa_circ_0026089	hsa-miR-410-5p	152	-22.72
hsa_circ_0072816	hsa-miR-3190-5p	149	-22.71	hsa_circ_0039115	hsa-miR-6815-5p	150	-25.15	hsa_circ_0026089	hsa-miR-4728-3p	142	-20.46
hsa_circ_0072816	hsa-miR-6795-5p	150	-28.37	hsa_circ_0039115	hsa-miR-4787-3p	150	-22.47	hsa_circ_0026089	hsa-miR-4478	146	-22.03
hsa_circ_0072816	hsa-miR-520g-5p	161	-22.95	hsa_circ_0039115	hsa-miR-6878-3p	150	-24.04	hsa_circ_0026089	hsa-miR-4485-3p	140	-20.99
hsa_circ_0072816	hsa-miR-7854-3p	144	-20.82	hsa_circ_0039115	hsa-miR-3665	148	-20.37	hsa_circ_0026089	hsa-miR-6081	159	-27.19
hsa_circ_0072816	hsa-miR-3652	148	-20.61	hsa_circ_0039115	hsa-miR-214-3p	154	-20.73	hsa_circ_0026089	hsa-miR-3175	145	-21.48
hsa_circ_0072816	hsa-miR-1275	149	-21.62	hsa_circ_0039115	hsa-miR-4780	158	-25.7	hsa_circ_0026089	hsa-miR-1237-3p	156	-23.04
hsa_circ_0072816	hsa-miR-1288-5p	165	-22.84	hsa_circ_0039115	hsa-miR-210-3p	142	-21.57	hsa_circ_0026089	hsa-miR-7152-3p	162	-26.22
hsa_circ_0072816	hsa-miR-1247-3p	156	-24.91	hsa_circ_0039115	hsa-miR-6827-3p	154	-21.3	hsa_circ_0026089	hsa-miR-6828-3p	141	-20.2
hsa_circ_0072816	hsa-miR-3064-5p	163	-23.46	hsa_circ_0039115	hsa-miR-7108-5p	169	-32.71	hsa_circ_0026089	hsa-miR-6838-5p	157	-23.86
hsa_circ_0072816	hsa-miR-3918	149	-24.33	hsa_circ_0039115	hsa-miR-645	158	-21.66	hsa_circ_0026089	hsa-miR-3185	144	-23.07
hsa_circ_0072816	hsa-miR-517a-3p	162	-22.64	hsa_circ_0039115	hsa-miR-6876-5p	143	-21.97	hsa_circ_0026089	hsa-miR-4270	164	-35.78
hsa_circ_0072816	hsa-miR-1233-5p	153	-25.15	hsa_circ_0039115	hsa-miR-2114-3p	140	-24.17	hsa_circ_0026089	hsa-miR-4741	153	-29.4
hsa_circ_0072816	hsa-miR-542-3p	149	-20.68	hsa_circ_0039115	hsa-miR-4732-5p	164	-23.1	hsa_circ_0026089	hsa-miR-6789-5p	156	-27.67
hsa_circ_0072816	hsa-miR-517b-3p	162	-22.64	hsa_circ_0039115	hsa-miR-193a-5p	163	-27.52	hsa_circ_0026089	hsa-miR-6842-5p	147	-24.63
hsa_circ_0072816	hsa-miR-6766-5p	154	-20.76	hsa_circ_0039115	hsa-miR-2278	167	-26.24	hsa_circ_0026089	hsa-miR-1271-5p	151	-21.47
hsa_circ_0072816	hsa-miR-6814-5p	159	-24.89	hsa_circ_0039115	hsa-miR-6836-5p	145	-26.53	hsa_circ_0026089	hsa-miR-4745-3p	146	-24.96
hsa_circ_0072816	hsa-miR-4269	146	-27.82	hsa_circ_0039115	hsa-miR-3202	148	-20.4	hsa_circ_0026089	hsa-miR-6799-3p	154	-26.22
hsa_circ_0072816	hsa-miR-650	153	-22.77	hsa_circ_0039115	hsa-miR-4731-5p	148	-20.76	hsa_circ_0026089	hsa-miR-3120-5p	154	-24.59
hsa_circ_0072816	hsa-miR-6884-5p	160	-27.2	hsa_circ_0039115	hsa-miR-4505	147	-22.69	hsa_circ_0026089	hsa-miR-6728-5p	170	-30.45
hsa_circ_0072816	hsa-miR-1184	160	-23.99	hsa_circ_0039115	hsa-miR-939-3p	154	-27.05	hsa_circ_0026089	hsa-miR-6851-5p	156	-28.26
hsa_circ_0072816	hsa-miR-4531	159	-20.36	hsa_circ_0039115	hsa-miR-4268	153	-24.01	hsa_circ_0026089	hsa-miR-5685	157	-22.63
hsa_circ_0072816	hsa-miR-4797-5p	155	-20.7	hsa_circ_0039115	hsa-miR-766-5p	158	-24.24	hsa_circ_0026089	hsa-miR-5572	150	-21.3
hsa_circ_0072816	hsa-miR-6788-3p	147	-26.37	hsa_circ_0039115	hsa-miR-4690-5p	155	-21.91	hsa_circ_0026089	hsa-miR-6134	148	-21.22
hsa_circ_0072816	hsa-miR-4640-5p	152	-27.91	hsa_circ_0039115	hsa-miR-296-5p	152	-22.05	hsa_circ_0026089	hsa-miR-6756-5p	173	-36.9
hsa_circ_0072816	hsa-miR-8070	165	-25.57	hsa_circ_0039115	hsa-miR-5589-5p	159	-24.89	hsa_circ_0026089	hsa-miR-6811-3p	148	-25.94
hsa_circ_0072816	hsa-miR-6860	167	-30.11	hsa_circ_0039115	hsa-miR-4292	150	-26.03	hsa_circ_0026089	hsa-miR-671-5p	175	-35.93
hsa_circ_0072816	hsa-miR-510-5p	156	-23.27	hsa_circ_0039115	hsa-miR-762	161	-39.69	hsa_circ_0026089	hsa-miR-8059	146	-21.65
hsa_circ_0072816	hsa-miR-4726-5p	157	-23.42	hsa_circ_0039115	hsa-miR-5193	150	-21.9	hsa_circ_0026089	hsa-miR-3170	151	-25.86
hsa_circ_0072816	hsa-miR-4644	165	-24.19	hsa_circ_0039115	hsa-miR-7160-3p	164	-29.71	hsa_circ_0026089	hsa-miR-3127-5p	158	-22.79
hsa_circ_0072816	hsa-miR-589-3p	152	-20.94	hsa_circ_0039115	hsa-miR-4686	157	-22.48	hsa_circ_0026089	hsa-miR-125a-5p	140	-20.79
hsa_circ_0072816	hsa-miR-5194	145	-21.14	hsa_circ_0039115	hsa-miR-6828-3p	153	-20.5	hsa_circ_0026089	hsa-miR-3907	156	-27.39
hsa_circ_0072816	hsa-miR-3192-5p	173	-36	hsa_circ_0039115	hsa-miR-6838-5p	155	-25.66	hsa_circ_0026089	hsa-miR-493-3p	154	-20.06
hsa_circ_0072816	hsa-miR-6836-3p	159	-24.47	hsa_circ_0039115	hsa-miR-6842-5p	145	-24.62	hsa_circ_0026089	hsa-miR-196a-5p	156	-24.32
hsa_circ_0072816	hsa-miR-1471	143	-23.79	hsa_circ_0039115	hsa-miR-4745-5p	143	-21.37	hsa_circ_0026089	hsa-miR-6809-5p	149	-20.68
hsa_circ_0072816	hsa-miR-24-3p	153	-22.83	hsa_circ_0039115	hsa-miR-4745-3p	148	-21.74	hsa_circ_0026089	hsa-miR-1247-5p	153	-24.56
hsa_circ_0072816	hsa-miR-6825-5p	156	-24.54	hsa_circ_0039115	hsa-miR-130b-5p	164	-22.24	hsa_circ_0026089	hsa-miR-1180-5p	149	-23.64
hsa_circ_0072816	hsa-miR-3934-5p	151	-25.73	hsa_circ_0039115	hsa-miR-4526	164	-29.14	hsa_circ_0026089	hsa-miR-1273g-5p	166	-28.62
hsa_circ_0072816	hsa-miR-6773-5p	168	-33.57	hsa_circ_0039115	hsa-miR-4667-3p	158	-24.27	hsa_circ_0026089	hsa-miR-4685-5p	162	-29.9
hsa_circ_0072816	hsa-miR-6733-5p	146	-20.79	hsa_circ_0039115	hsa-miR-497-5p	146	-21.99	hsa_circ_0026089	hsa-miR-4675	162	-29.68
hsa_circ_0072816	hsa-miR-4430	163	-28.61	hsa_circ_0039115	hsa-miR-658	151	-25.69	hsa_circ_0026089	hsa-miR-6895-5p	156	-26.61
hsa_circ_0072816	hsa-miR-3065-3p	140	-20.27	hsa_circ_0039115	hsa-miR-5787	159	-33.04	hsa_circ_0026089	hsa-miR-6861-5p	152	-23.08
hsa_circ_0072816	hsa-miR-4487	160	-26.31	hsa_circ_0039115	hsa-miR-6803-5p	171	-36.77	hsa_circ_0026089	hsa-miR-4733-5p	165	-26.52
hsa_circ_0072816	hsa-miR-892b	154	-28.16	hsa_circ_0039115	hsa-miR-1203	145	-28.94	hsa_circ_0026089	hsa-miR-504-5p	151	-21.27
hsa_circ_0072816	hsa-miR-6886-3p	148	-23.01	hsa_circ_0039115	hsa-miR-615-3p	157	-23.34	hsa_circ_0026089	hsa-miR-5787	159	-32.65
hsa_circ_0072816	hsa-miR-2467-5p	160	-30.22	hsa_circ_0039115	hsa-miR-6776-5p	155	-31.77	hsa_circ_0026089	hsa-miR-6893-3p	149	-25.95
hsa_circ_0072816	hsa-miR-5688	154	-20.25	hsa_circ_0039115	hsa-miR-4787-5p	152	-28.66	hsa_circ_0026089	hsa-miR-5589-3p	150	-20.85
hsa_circ_0072816	hsa-miR-6872-3p	143	-20.56	hsa_circ_0039115	hsa-miR-6852-5p	150	-27.97	hsa_circ_0026089	hsa-miR-6803-5p	176	-39.31
hsa_circ_0072816	hsa-miR-1288-3p	155	-25.86	hsa_circ_0039115	hsa-miR-4492	152	-29.09	hsa_circ_0026089	hsa-miR-3137	142	-23.5
hsa_circ_0072816	hsa-miR-4494	150	-24.59	hsa_circ_0039115	hsa-miR-3176	158	-34.99	hsa_circ_0026089	hsa-miR-5691	153	-20.35
hsa_circ_0072816	hsa-miR-3934-3p	147	-20.68	hsa_circ_0039115	hsa-miR-502-5p	168	-26.74	hsa_circ_0026089	hsa-miR-6852-5p	158	-31.23
hsa_circ_0072816	hsa-miR-6791-5p	151	-24.96	hsa_circ_0039115	hsa-miR-2861	156	-29.61	hsa_circ_0026089	hsa-miR-4763-3p	170	-36.19
hsa_circ_0072816	hsa-miR-508-5p	156	-25.95	hsa_circ_0039115	hsa-miR-185-3p	145	-21.76	hsa_circ_0026089	hsa-miR-3155b	151	-25.79
hsa_circ_0072816	hsa-miR-4469	150	-27.24	hsa_circ_0039115	hsa-miR-6835-5p	158	-21.11	hsa_circ_0026089	hsa-miR-8077	160	-23.75
hsa_circ_0072816	hsa-miR-193b-5p	142	-20.42	hsa_circ_0039115	hsa-miR-4481	148	-21.79	hsa_circ_0026089	hsa-miR-6715b-5p	158	-20.58
hsa_circ_0072816	hsa-miR-3605-5p	168	-22.31	hsa_circ_0039115	hsa-miR-6752-5p	154	-28.75	hsa_circ_0026089	hsa-miR-4433a-3p	149	-20.45
hsa_circ_0072816	hsa-miR-30b-3p	175	-32.34	hsa_circ_0039115	hsa-miR-424-5p	162	-21.64	hsa_circ_0026089	hsa-miR-4492	145	-22.88
hsa_circ_0072816	hsa-miR-6806-5p	182	-32.75	hsa_circ_0039115	hsa-miR-7110-5p	160	-32.67	hsa_circ_0026089	hsa-miR-6827-5p	149	-26.19
hsa_circ_0072816	hsa-miR-4433b-5p	150	-21.77	hsa_circ_0039115	hsa-miR-7846-3p	155	-20.84	hsa_circ_0026089	hsa-miR-7855-5p	151	-20.31
hsa_circ_0072816	hsa-miR-8052	159	-23.1	hsa_circ_0039115	hsa-miR-4435	151	-21.52	hsa_circ_0026089	hsa-miR-204-3p	158	-23.48
hsa_circ_0072816	hsa-miR-6768-5p	156	-20.98	hsa_circ_0039115	hsa-miR-4279	145	-21.84	hsa_circ_0026089	hsa-miR-3663-3p	144	-24.01
hsa_circ_0072816	hsa-miR-1249-5p	152	-23.32	hsa_circ_0039115	hsa-miR-6845-3p	156	-27.54	hsa_circ_0026089	hsa-miR-1913	151	-24.91
hsa_circ_0072816	hsa-miR-378g	152	-25.63	hsa_circ_0039115	hsa-miR-6783-3p	162	-30.06	hsa_circ_0026089	hsa-miR-3184-5p	156	-34.37
hsa_circ_0072816	hsa-miR-646	155	-20.42	hsa_circ_0039115	hsa-miR-326	140	-23.5	hsa_circ_0026089	hsa-miR-345-3p	152	-21.55
hsa_circ_0072816	hsa-miR-3151-5p	149	-23.67	hsa_circ_0080200	hsa-miR-4646-5p	148	-21.09	hsa_circ_0026089	hsa-miR-7641	146	-20.03
hsa_circ_0072816	hsa-miR-3135a	163	-26.49	hsa_circ_0080200	hsa-miR-632	149	-23.57	hsa_circ_0026089	hsa-miR-6885-5p	152	-22.71
hsa_circ_0072816	hsa-miR-324-3p	148	-22.54	hsa_circ_0080200	hsa-miR-519d-5p	146	-20.89	hsa_circ_0026089	hsa-miR-1234-3p	149	-23.95
hsa_circ_0072816	hsa-miR-7156-3p	154	-25.94	hsa_circ_0074425	hsa-miR-665	151	-22.68	hsa_circ_0026089	hsa-miR-6779-5p	173	-34.22
hsa_circ_0072816	hsa-miR-1207-3p	160	-25.78	hsa_circ_0074425	hsa-miR-6738-5p	150	-22.08	hsa_circ_0026089	hsa-miR-2861	161	-30.3
hsa_circ_0072816	hsa-miR-6748-5p	147	-22.74	hsa_circ_0074425	hsa-miR-6891-5p	151	-23.69	hsa_circ_0026089	hsa-miR-761	154	-24.78
hsa_circ_0072816	hsa-miR-1273h-3p	163	-32.17	hsa_circ_0074425	hsa-miR-4793-3p	158	-26.16	hsa_circ_0026089	hsa-miR-449b-5p	157	-23.12
hsa_circ_0072816	hsa-miR-2115-3p	158	-21.02	hsa_circ_0074425	hsa-miR-661	172	-35.05	hsa_circ_0026089	hsa-miR-6804-5p	154	-22.37
hsa_circ_0072816	hsa-miR-6780a-5p	172	-28.32	hsa_circ_0074425	hsa-miR-4722-5p	170	-32.2	hsa_circ_0026089	hsa-miR-135b-5p	159	-23.07
hsa_circ_0072816	hsa-miR-484	162	-28.79	hsa_circ_0074425	hsa-miR-5001-5p	153	-22.89	hsa_circ_0026089	hsa-miR-125a-3p	167	-30.45
hsa_circ_0072816	hsa-miR-4701-5p	155	-24.52	hsa_circ_0074425	hsa-miR-6829-3p	154	-21.63	hsa_circ_0026089	hsa-miR-328-5p	160	-33.24
hsa_circ_0072816	hsa-miR-6848-5p	151	-28.31	hsa_circ_0074425	hsa-miR-370-3p	154	-22.74	hsa_circ_0026089	hsa-miR-8057	146	-20.77
hsa_circ_0072816	hsa-miR-6724-5p	151	-29.37	hsa_circ_0074425	hsa-miR-6880-5p	166	-29.27	hsa_circ_0026089	hsa-miR-6752-5p	164	-33.64
hsa_circ_0072816	hsa-miR-4441	150	-20.11	hsa_circ_0074425	hsa-miR-6762-3p	166	-25.7	hsa_circ_0026089	hsa-miR-6747-5p	166	-31.01
hsa_circ_0072816	hsa-miR-3620-5p	151	-24.75	hsa_circ_0074425	hsa-miR-593-5p	156	-24.15	hsa_circ_0026089	hsa-miR-4271	148	-23.75
hsa_circ_0072816	hsa-miR-95-3p	152	-21.04	hsa_circ_0074425	hsa-miR-1193	157	-20.53	hsa_circ_0026089	hsa-miR-4792	149	-21.43
hsa_circ_0072816	hsa-miR-6865-3p	151	-23.06	hsa_circ_0074425	hsa-miR-6715a-3p	163	-23	hsa_circ_0026089	hsa-miR-6737-5p	156	-28.13
hsa_circ_0072816	hsa-miR-6784-3p	152	-25.07	hsa_circ_0074425	hsa-miR-4682	159	-22.12	hsa_circ_0026089	hsa-miR-4518	167	-24.25
hsa_circ_0072816	hsa-miR-6771-5p	165	-36.44	hsa_circ_0074425	hsa-miR-3661	159	-28.29	hsa_circ_0026089	hsa-miR-7110-5p	162	-28.79
hsa_circ_0072816	hsa-miR-6847-5p	173	-27.37	hsa_circ_0074425	hsa-miR-328-3p	150	-20.67	hsa_circ_0026089	hsa-miR-619-5p	158	-21.53
hsa_circ_0072816	hsa-miR-1199-5p	150	-29.42	hsa_circ_0074425	hsa-miR-608	151	-23.24	hsa_circ_0026089	hsa-miR-6127	152	-22.77
hsa_circ_0072816	hsa-miR-4655-3p	161	-30.76	hsa_circ_0074425	hsa-miR-4650-5p	151	-22.81	hsa_circ_0026089	hsa-miR-1227-5p	142	-27.46
hsa_circ_0072816	hsa-miR-3116	170	-28.17	hsa_circ_0074425	hsa-miR-6881-3p	163	-20.82	hsa_circ_0026089	hsa-miR-5189-5p	164	-26.8
hsa_circ_0072816	hsa-miR-30c-2-3p	143	-23.89	hsa_circ_0074425	hsa-miR-1914-5p	151	-24.16	hsa_circ_0026089	hsa-miR-6737-3p	156	-20.07
hsa_circ_0072816	hsa-miR-149-5p	166	-27.42	hsa_circ_0074425	hsa-miR-492	142	-21.51	hsa_circ_0026089	hsa-miR-125b-1-3p	142	-24.46
hsa_circ_0072816	hsa-miR-4646-5p	158	-27.89	hsa_circ_0074425	hsa-miR-4446-5p	148	-20.36	hsa_circ_0026089	hsa-miR-4435	153	-26.61
hsa_circ_0072816	hsa-miR-3139	173	-28.28	hsa_circ_0074425	hsa-miR-3125	157	-22.35	hsa_circ_0026089	hsa-miR-4769-3p	151	-20.36
hsa_circ_0072816	hsa-miR-212-3p	158	-23.74	hsa_circ_0074425	hsa-miR-6840-3p	144	-28.75	hsa_circ_0026089	hsa-miR-4425	167	-28.71
hsa_circ_0072816	hsa-miR-585-5p	152	-22.34	hsa_circ_0074425	hsa-miR-4700-5p	162	-23.7	hsa_circ_0026089	hsa-miR-6749-3p	147	-23.8
hsa_circ_0072816	hsa-miR-1224-5p	150	-25.25	hsa_circ_0074425	hsa-miR-663b	153	-25.34	hsa_circ_0026089	hsa-miR-6845-3p	145	-21.76
hsa_circ_0072816	hsa-miR-4772-5p	159	-24.61	hsa_circ_0074425	hsa-miR-3652	158	-27.03	hsa_circ_0026089	hsa-miR-6165	160	-29.09
hsa_circ_0072816	hsa-miR-3714	162	-21.64	hsa_circ_0074425	hsa-miR-6766-5p	164	-21.59	hsa_circ_0026089	hsa-miR-6865-5p	150	-22.08
hsa_circ_0072816	hsa-miR-6741-5p	156	-23.05	hsa_circ_0074425	hsa-miR-650	148	-23.9	hsa_circ_0026089	hsa-miR-4733-3p	144	-22.76
hsa_circ_0072816	hsa-miR-3189-5p	177	-41.9	hsa_circ_0074425	hsa-miR-28-3p	163	-20.64	hsa_circ_0026089	hsa-miR-3614-3p	154	-21.15
hsa_circ_0072816	hsa-miR-940	157	-29	hsa_circ_0074425	hsa-miR-4325	171	-27.44	hsa_circ_0026089	hsa-miR-1909-5p	165	-22.06
hsa_circ_0072816	hsa-miR-6800-3p	155	-26.08	hsa_circ_0074425	hsa-miR-5194	152	-24.67	hsa_circ_0026089	hsa-miR-1226-5p	160	-29.94
hsa_circ_0072816	hsa-miR-6735-3p	153	-25.64	hsa_circ_0074425	hsa-miR-8075	160	-23.53	hsa_circ_0026089	hsa-miR-296-3p	163	-31.74
hsa_circ_0072816	hsa-miR-7847-3p	148	-22.02	hsa_circ_0074425	hsa-miR-6773-5p	147	-23.38	hsa_circ_0026089	hsa-miR-7160-5p	167	-26.49
hsa_circ_0072816	hsa-miR-4497	148	-22.29	hsa_circ_0074425	hsa-miR-6733-5p	153	-22.46	hsa_circ_0026089	hsa-miR-6720-5p	156	-25.31
hsa_circ_0072816	hsa-miR-3187-5p	163	-32.78	hsa_circ_0074425	hsa-miR-6749-5p	169	-37.38	hsa_circ_0026089	hsa-miR-877-3p	145	-25.85
hsa_circ_0072816	hsa-miR-8058	163	-22.59	hsa_circ_0074425	hsa-miR-4430	152	-20.79	hsa_circ_0026089	hsa-miR-6752-3p	160	-28.12
hsa_circ_0072816	hsa-miR-6753-3p	148	-24.4	hsa_circ_0074425	hsa-miR-4494	155	-20.65	hsa_circ_0026089	hsa-miR-5008-3p	153	-23.12
hsa_circ_0072816	hsa-miR-7851-3p	184	-32.95	hsa_circ_0074425	hsa-miR-196b-5p	159	-20.94	hsa_circ_0026089	hsa-miR-8085	149	-23.44
hsa_circ_0072816	hsa-miR-25-5p	146	-21.8	hsa_circ_0074425	hsa-miR-646	155	-25.38	hsa_circ_0026089	hsa-miR-6086	152	-21.13
hsa_circ_0072816	hsa-miR-4651	157	-30.53	hsa_circ_0074425	hsa-miR-6851-3p	157	-23.37	hsa_circ_0026089	hsa-miR-6817-5p	164	-24.31
hsa_circ_0072816	hsa-miR-6722-3p	146	-21.88	hsa_circ_0074425	hsa-miR-6724-5p	172	-44.06	hsa_circ_0068032	hsa-miR-522-5p	162	-27.34
hsa_circ_0072816	hsa-miR-6780a-3p	158	-24.39	hsa_circ_0074425	hsa-miR-4535	158	-27.93	hsa_circ_0068032	hsa-miR-3622a-5p	149	-23.13
hsa_circ_0072816	hsa-miR-3664-3p	164	-24.71	hsa_circ_0074425	hsa-miR-3620-5p	145	-24.73	hsa_circ_0068032	hsa-miR-4709-3p	168	-26.48
hsa_circ_0072816	hsa-miR-7844-5p	165	-24.25	hsa_circ_0074425	hsa-miR-6875-3p	176	-28.51	hsa_circ_0068032	hsa-miR-6738-5p	153	-29.28
hsa_circ_0072816	hsa-miR-891a-3p	168	-25.96	hsa_circ_0074425	hsa-miR-6847-5p	151	-20.58	hsa_circ_0068032	hsa-miR-4793-3p	153	-20.76
hsa_circ_0072816	hsa-miR-1292-5p	151	-22.37	hsa_circ_0074425	hsa-miR-1538	157	-31.1	hsa_circ_0068032	hsa-miR-1273f	156	-21.68
hsa_circ_0072816	hsa-miR-605-5p	155	-20.37	hsa_circ_0074425	hsa-miR-7847-3p	166	-30.36	hsa_circ_0068032	hsa-miR-6807-5p	148	-21.81
hsa_circ_0072816	hsa-miR-6758-3p	145	-20.31	hsa_circ_0074425	hsa-miR-7851-3p	145	-25.98	hsa_circ_0068032	hsa-miR-4756-3p	160	-21.36
hsa_circ_0072816	hsa-miR-150-5p	160	-23.54	hsa_circ_0074425	hsa-miR-6881-5p	164	-29.36	hsa_circ_0068032	hsa-miR-4539	150	-20.37
hsa_circ_0072816	hsa-miR-361-3p	152	-24.88	hsa_circ_0074425	hsa-miR-4651	158	-24.99	hsa_circ_0068032	hsa-miR-526a	163	-25.39
hsa_circ_0072816	hsa-miR-6759-5p	150	-24.64	hsa_circ_0074425	hsa-miR-4720-5p	155	-22.15	hsa_circ_0068032	hsa-miR-6079	157	-20.02
hsa_circ_0072816	hsa-miR-345-5p	168	-31.11	hsa_circ_0074425	hsa-miR-4446-3p	154	-24.07	hsa_circ_0068032	hsa-miR-1587	150	-23.52
hsa_circ_0072816	hsa-miR-877-5p	144	-21.43	hsa_circ_0074425	hsa-miR-323a-5p	143	-20.46	hsa_circ_0068032	hsa-miR-518f-5p	163	-25.39
hsa_circ_0072816	hsa-miR-92a-2-5p	148	-27.13	hsa_circ_0074425	hsa-miR-708-5p	145	-20.14	hsa_circ_0068032	hsa-miR-889-5p	156	-20.51
hsa_circ_0072816	hsa-miR-6813-5p	170	-30.81	hsa_circ_0074425	hsa-miR-6747-3p	155	-24.1	hsa_circ_0068032	hsa-miR-193b-3p	149	-21.43
hsa_circ_0072816	hsa-miR-4755-3p	174	-31.07	hsa_circ_0074425	hsa-miR-6815-5p	171	-30.67	hsa_circ_0068032	hsa-miR-5194	167	-29.77
hsa_circ_0072816	hsa-miR-640	158	-24.31	hsa_circ_0074425	hsa-miR-4507	146	-25.27	hsa_circ_0068032	hsa-miR-8052	162	-23.18
hsa_circ_0072816	hsa-miR-1224-3p	156	-26.59	hsa_circ_0074425	hsa-miR-6878-3p	158	-22.52	hsa_circ_0068032	hsa-miR-124-3p	164	-28.76
hsa_circ_0072816	hsa-miR-708-5p	158	-23.93	hsa_circ_0074425	hsa-miR-4695-5p	152	-20.49	hsa_circ_0068032	hsa-miR-3620-5p	150	-25.04
hsa_circ_0072816	hsa-miR-2467-3p	154	-23.65	hsa_circ_0074425	hsa-miR-3665	151	-27.68	hsa_circ_0068032	hsa-miR-520c-5p	163	-25.39
hsa_circ_0072816	hsa-miR-6764-5p	151	-24.73	hsa_circ_0074425	hsa-miR-3690	157	-23.54	hsa_circ_0068032	hsa-miR-3928-5p	162	-21.1
hsa_circ_0072816	hsa-miR-4793-5p	176	-32.64	hsa_circ_0074425	hsa-miR-3605-3p	148	-23.06	hsa_circ_0068032	hsa-miR-518d-5p	163	-25.39
hsa_circ_0072816	hsa-miR-6819-5p	158	-33.73	hsa_circ_0074425	hsa-miR-6732-5p	154	-23.61	hsa_circ_0068032	hsa-miR-518e-5p	162	-27.34
hsa_circ_0072816	hsa-miR-6747-3p	152	-23.34	hsa_circ_0074425	hsa-miR-3689d	149	-21.28	hsa_circ_0068032	hsa-miR-4748	153	-21.83
hsa_circ_0072816	hsa-miR-7109-5p	157	-23.48	hsa_circ_0074425	hsa-miR-6815-3p	156	-22.15	hsa_circ_0068032	hsa-miR-1914-3p	155	-21.48
hsa_circ_0072816	hsa-miR-6728-3p	156	-21.58	hsa_circ_0074425	hsa-miR-8073	149	-24.66	hsa_circ_0068032	hsa-miR-6782-5p	151	-26.39
hsa_circ_0072816	hsa-miR-3165	142	-20.23	hsa_circ_0074425	hsa-miR-3677-5p	140	-20.53	hsa_circ_0068032	hsa-miR-1294	157	-21.64
hsa_circ_0072816	hsa-miR-4308	162	-23.84	hsa_circ_0074425	hsa-miR-939-3p	153	-26.55	hsa_circ_0068032	hsa-miR-6829-5p	152	-25.28
hsa_circ_0072816	hsa-miR-3130-3p	144	-21.02	hsa_circ_0074425	hsa-miR-3135b	148	-26.57	hsa_circ_0068032	hsa-miR-342-5p	141	-20.12
hsa_circ_0072816	hsa-miR-3188	149	-22.89	hsa_circ_0074425	hsa-miR-3925-3p	170	-21.68	hsa_circ_0068032	hsa-miR-6758-5p	161	-22.2
hsa_circ_0072816	hsa-miR-7-5p	157	-20.91	hsa_circ_0074425	hsa-miR-1914-3p	144	-23.39	hsa_circ_0068032	hsa-miR-519a-5p	162	-27.34
hsa_circ_0072816	hsa-miR-629-3p	142	-20.19	hsa_circ_0074425	hsa-miR-4758-5p	140	-20.83	hsa_circ_0068032	hsa-miR-3120-5p	157	-20.52
hsa_circ_0072816	hsa-miR-6815-5p	151	-25.02	hsa_circ_0074425	hsa-miR-765	149	-23.2	hsa_circ_0068032	hsa-miR-195-3p	155	-23.23
hsa_circ_0072816	hsa-miR-874-3p	145	-22.3	hsa_circ_0074425	hsa-miR-6859-5p	167	-22.37	hsa_circ_0068032	hsa-miR-523-5p	162	-27.34
hsa_circ_0072816	hsa-miR-3150a-3p	155	-26.8	hsa_circ_0074425	hsa-let-7i-5p	159	-21.03	hsa_circ_0068032	hsa-miR-6843-3p	160	-23.7
hsa_circ_0072816	hsa-miR-4433b-3p	157	-29.79	hsa_circ_0074425	hsa-miR-512-3p	153	-20.43	hsa_circ_0068032	hsa-miR-519b-5p	162	-27.34
hsa_circ_0072816	hsa-miR-1910-3p	151	-23.88	hsa_circ_0074425	hsa-miR-8089	164	-23.53	hsa_circ_0068032	hsa-miR-519c-5p	162	-27.34
hsa_circ_0072816	hsa-miR-4681	149	-21.96	hsa_circ_0074425	hsa-miR-6774-3p	156	-20.33	hsa_circ_0042172	hsa-miR-6891-5p	166	-27.69
hsa_circ_0072816	hsa-miR-6071	150	-22.33	hsa_circ_0074425	hsa-miR-762	156	-27.63	hsa_circ_0042172	hsa-miR-3155a	160	-26.32
hsa_circ_0072816	hsa-miR-6879-5p	168	-37.75	hsa_circ_0074425	hsa-miR-6883-3p	156	-21.05	hsa_circ_0042172	hsa-miR-4769-5p	155	-22.95
hsa_circ_0072816	hsa-miR-4695-5p	162	-32.81	hsa_circ_0074425	hsa-miR-6781-3p	161	-23.49	hsa_circ_0042172	hsa-miR-6797-5p	162	-26.71
hsa_circ_0072816	hsa-miR-4692	155	-21.22	hsa_circ_0074425	hsa-miR-873-3p	150	-21.52	hsa_circ_0042172	hsa-miR-4257	152	-20.8
hsa_circ_0072816	hsa-miR-6087	154	-26.78	hsa_circ_0074425	hsa-miR-4459	176	-39.09	hsa_circ_0042172	hsa-miR-329-5p	175	-26.56
hsa_circ_0072816	hsa-miR-4786-5p	161	-27.46	hsa_circ_0074425	hsa-miR-15b-5p	159	-22.37	hsa_circ_0042172	hsa-miR-6765-3p	148	-22.27
hsa_circ_0072816	hsa-miR-5693	155	-22.31	hsa_circ_0074425	hsa-miR-572	143	-20.68	hsa_circ_0042172	hsa-miR-6846-5p	144	-23.67
hsa_circ_0072816	hsa-miR-4252	155	-22.98	hsa_circ_0074425	hsa-miR-6081	153	-30.33	hsa_circ_0042172	hsa-miR-494-5p	159	-23.18
hsa_circ_0072816	hsa-miR-4768-3p	151	-25.05	hsa_circ_0074425	hsa-miR-6829-5p	145	-22.32	hsa_circ_0042172	hsa-miR-3661	156	-23.8
hsa_circ_0072816	hsa-miR-3689b-3p	158	-26.41	hsa_circ_0074425	hsa-miR-6842-5p	145	-21.1	hsa_circ_0042172	hsa-miR-1291	162	-31.84
hsa_circ_0072816	hsa-miR-1225-3p	155	-31.26	hsa_circ_0074425	hsa-miR-4745-3p	140	-23.45	hsa_circ_0042172	hsa-miR-3169	158	-23.21
hsa_circ_0072816	hsa-miR-6762-5p	153	-31.19	hsa_circ_0074425	hsa-miR-485-5p	162	-27.1	hsa_circ_0042172	hsa-miR-323b-5p	151	-21.23
hsa_circ_0072816	hsa-miR-3177-3p	159	-24.15	hsa_circ_0074425	hsa-miR-6851-5p	158	-31.2	hsa_circ_0042172	hsa-miR-6817-3p	154	-22.46
hsa_circ_0072816	hsa-miR-4687-5p	154	-25.76	hsa_circ_0074425	hsa-miR-767-5p	161	-20.39	hsa_circ_0042172	hsa-miR-4665-5p	151	-26.39
hsa_circ_0072816	hsa-miR-6827-3p	162	-22.35	hsa_circ_0074425	hsa-miR-6134	156	-21.89	hsa_circ_0042172	hsa-miR-4299	154	-20.42
hsa_circ_0072816	hsa-miR-637	172	-35.51	hsa_circ_0074425	hsa-miR-6756-5p	151	-25.74	hsa_circ_0042172	hsa-miR-541-3p	152	-23.46
hsa_circ_0072816	hsa-miR-7108-5p	157	-30.03	hsa_circ_0074425	hsa-miR-4736	147	-22.86	hsa_circ_0042172	hsa-miR-6775-3p	145	-21.43
hsa_circ_0072816	hsa-miR-6887-5p	155	-24.52	hsa_circ_0074425	hsa-miR-671-5p	177	-38.41	hsa_circ_0042172	hsa-miR-6826-3p	149	-25.57
hsa_circ_0072816	hsa-miR-3690	160	-23.9	hsa_circ_0074425	hsa-miR-1254	160	-31.03	hsa_circ_0042172	hsa-miR-5047	166	-20.57
hsa_circ_0072816	hsa-miR-17-5p	165	-24.32	hsa_circ_0074425	hsa-miR-6503-3p	156	-23.25	hsa_circ_0042172	hsa-miR-3194-3p	161	-25.52
hsa_circ_0072816	hsa-miR-4524b-3p	154	-24.41	hsa_circ_0074425	hsa-miR-497-5p	154	-22.02	hsa_circ_0042172	hsa-miR-7151-5p	158	-20.94
hsa_circ_0072816	hsa-miR-6873-5p	143	-22.2	hsa_circ_0074425	hsa-miR-7977	157	-21.08	hsa_circ_0042172	hsa-miR-4472	149	-22.07
hsa_circ_0072816	hsa-miR-4674	152	-24.05	hsa_circ_0074425	hsa-miR-151a-3p	149	-24.3	hsa_circ_0042172	hsa-miR-2276-5p	167	-25.79
hsa_circ_0072816	hsa-miR-3681-5p	155	-20.97	hsa_circ_0074425	hsa-miR-942-5p	164	-22.54	hsa_circ_0042172	hsa-miR-6072	170	-26.24
hsa_circ_0072816	hsa-miR-6876-5p	150	-22.17	hsa_circ_0074425	hsa-miR-15a-5p	147	-21.94	hsa_circ_0042172	hsa-miR-4713-5p	148	-20.26
hsa_circ_0072816	hsa-miR-92b-3p	155	-23.12	hsa_circ_0074425	hsa-miR-619-3p	159	-28.21	hsa_circ_0042172	hsa-miR-4532	142	-25.65
hsa_circ_0072816	hsa-miR-4695-3p	167	-29.1	hsa_circ_0074425	hsa-miR-2861	161	-29.26	hsa_circ_0042172	hsa-miR-5010-5p	162	-22.8
hsa_circ_0072816	hsa-miR-5196-3p	153	-26.48	hsa_circ_0074425	hsa-miR-6501-3p	163	-22.25	hsa_circ_0042172	hsa-miR-3183	147	-25.12
hsa_circ_0072816	hsa-miR-4314	143	-24.03	hsa_circ_0074425	hsa-miR-135b-5p	157	-20.67	hsa_circ_0042172	hsa-miR-4437	154	-22.01
hsa_circ_0072816	hsa-miR-3681-3p	163	-21.55	hsa_circ_0074425	hsa-miR-125a-3p	162	-24.22	hsa_circ_0042172	hsa-miR-6792-3p	157	-22.14
hsa_circ_0072816	hsa-miR-615-5p	156	-23.84	hsa_circ_0074425	hsa-miR-6752-5p	151	-28.49	hsa_circ_0042172	hsa-miR-6766-5p	146	-22.53
hsa_circ_0072816	hsa-miR-3677-3p	140	-21.71	hsa_circ_0074425	hsa-miR-424-5p	159	-24.23	hsa_circ_0042172	hsa-miR-1184	156	-20.6
hsa_circ_0072816	hsa-miR-4421	147	-20.62	hsa_circ_0074425	hsa-miR-7110-5p	156	-28.05	hsa_circ_0042172	hsa-miR-5587-3p	152	-24.5
hsa_circ_0072816	hsa-miR-4486	145	-23.67	hsa_circ_0074425	hsa-miR-631	160	-24.67	hsa_circ_0042172	hsa-miR-4663	156	-20.19
hsa_circ_0072816	hsa-miR-4690-3p	147	-26.6	hsa_circ_0074425	hsa-miR-4769-3p	158	-22.16	hsa_circ_0042172	hsa-miR-4419a	154	-20.15
hsa_circ_0072816	hsa-miR-378d	163	-22.91	hsa_circ_0074425	hsa-miR-6131	145	-21.98	hsa_circ_0042172	hsa-miR-6749-5p	144	-24.72
hsa_circ_0072816	hsa-miR-6765-5p	141	-20.62	hsa_circ_0074425	hsa-miR-6865-5p	156	-20.27	hsa_circ_0042172	hsa-miR-892b	161	-24.88
hsa_circ_0072816	hsa-miR-6511a-5p	158	-27.64	hsa_circ_0074425	hsa-miR-1973	142	-20.04	hsa_circ_0042172	hsa-miR-3191-5p	160	-28.13
hsa_circ_0072816	hsa-miR-6836-5p	155	-28.77	hsa_circ_0074425	hsa-miR-5008-3p	146	-23.14	hsa_circ_0042172	hsa-miR-6872-3p	156	-31.48
hsa_circ_0072816	hsa-miR-6504-5p	160	-24.2	hsa_circ_0074425	hsa-miR-1976	154	-20.82	hsa_circ_0042172	hsa-miR-193b-5p	148	-20.37
hsa_circ_0072816	hsa-miR-210-5p	151	-24.69	hsa_circ_0073413	hsa-miR-557	154	-25.22	hsa_circ_0042172	hsa-miR-6129	152	-25.73
hsa_circ_0072816	hsa-miR-5196-5p	148	-24.58	hsa_circ_0073413	hsa-miR-372-3p	160	-22.23	hsa_circ_0042172	hsa-miR-1249-5p	156	-30.73
hsa_circ_0072816	hsa-miR-4708-3p	164	-23.79	hsa_circ_0073413	hsa-miR-3936	157	-22.78	hsa_circ_0042172	hsa-miR-378g	155	-22.67
hsa_circ_0072816	hsa-miR-3173-5p	160	-22.4	hsa_circ_0073413	hsa-miR-652-5p	150	-25.21	hsa_circ_0042172	hsa-miR-4691-5p	145	-22.58
hsa_circ_0072816	hsa-miR-4748	161	-21.85	hsa_circ_0073413	hsa-miR-8075	158	-22.22	hsa_circ_0042172	hsa-miR-6851-3p	144	-21.19
hsa_circ_0072816	hsa-miR-186-3p	157	-23.95	hsa_circ_0073413	hsa-miR-6768-5p	141	-20.49	hsa_circ_0042172	hsa-miR-6736-3p	178	-33.29
hsa_circ_0072816	hsa-miR-3689d	148	-20.35	hsa_circ_0073413	hsa-miR-6753-5p	147	-25.88	hsa_circ_0042172	hsa-miR-6848-5p	140	-22.29
hsa_circ_0072816	hsa-miR-6769b-3p	172	-30.75	hsa_circ_0073413	hsa-miR-4793-5p	150	-25.48	hsa_circ_0042172	hsa-miR-4535	152	-22.36
hsa_circ_0072816	hsa-miR-6883-5p	169	-30.62	hsa_circ_0073413	hsa-miR-4786-5p	148	-22.62	hsa_circ_0042172	hsa-miR-6865-3p	147	-20.31
hsa_circ_0072816	hsa-miR-6845-5p	158	-24.36	hsa_circ_0073413	hsa-miR-7162-5p	167	-22	hsa_circ_0042172	hsa-miR-149-5p	157	-25.99
hsa_circ_0072816	hsa-miR-4505	153	-26.09	hsa_circ_0073413	hsa-miR-6782-5p	151	-21.07	hsa_circ_0042172	hsa-miR-3656	157	-28.7
hsa_circ_0072816	hsa-miR-8073	167	-31.13	hsa_circ_0073413	hsa-miR-1254	155	-20.27	hsa_circ_0042172	hsa-miR-6741-5p	144	-25.2
hsa_circ_0072816	hsa-miR-3677-5p	152	-24	hsa_circ_0073413	hsa-miR-432-5p	153	-20.74	hsa_circ_0042172	hsa-miR-6133	156	-25.2
hsa_circ_0072816	hsa-miR-342-3p	158	-20.69	hsa_circ_0073413	hsa-miR-6747-5p	157	-23.39	hsa_circ_0042172	hsa-miR-92a-2-5p	142	-20.2
hsa_circ_0072816	hsa-miR-9500	151	-23.77	hsa_circ_0073413	hsa-miR-4691-3p	156	-28.45	hsa_circ_0042172	hsa-miR-2467-3p	154	-21.82
hsa_circ_0072816	hsa-miR-939-3p	163	-28.02	hsa_circ_0073413	hsa-miR-6823-5p	151	-22.87	hsa_circ_0042172	hsa-miR-4639-5p	164	-20.56
hsa_circ_0072816	hsa-miR-339-3p	176	-40.46	hsa_circ_0073413	hsa-miR-5189-3p	165	-24.09	hsa_circ_0042172	hsa-miR-6772-3p	156	-23.55
hsa_circ_0072816	hsa-miR-3135b	159	-31.32	hsa_circ_0073413	hsa-miR-3127-3p	144	-21.25	hsa_circ_0042172	hsa-miR-152-5p	161	-21.7
hsa_circ_0072816	hsa-miR-4268	148	-21.3	hsa_circ_0073413	hsa-miR-296-3p	158	-21.8	hsa_circ_0042172	hsa-miR-4674	150	-26.82
hsa_circ_0072816	hsa-miR-876-5p	167	-21.36	hsa_circ_0032023	hsa-miR-4776-5p	158	-26.7	hsa_circ_0042172	hsa-miR-6769b-3p	161	-26.07
hsa_circ_0072816	hsa-miR-1470	155	-24.33	hsa_circ_0048642	hsa-miR-4649-5p	159	-26.5	hsa_circ_0042172	hsa-miR-943	162	-21.88
hsa_circ_0072816	hsa-miR-4419b	159	-24.6	hsa_circ_0048642	hsa-miR-3622b-3p	162	-26.07	hsa_circ_0042172	hsa-miR-938	148	-21.8
hsa_circ_0072816	hsa-miR-1271-3p	159	-23.24	hsa_circ_0048642	hsa-miR-4493	145	-20.38	hsa_circ_0042172	hsa-miR-194-3p	149	-21.92
hsa_circ_0072816	hsa-miR-6810-5p	145	-21.96	hsa_circ_0048642	hsa-miR-3940-5p	170	-31.84	hsa_circ_0042172	hsa-miR-6855-5p	170	-22.06
hsa_circ_0072816	hsa-miR-17-3p	151	-23.16	hsa_circ_0048642	hsa-miR-431-3p	148	-22.77	hsa_circ_0042172	hsa-miR-3181	150	-20.63
hsa_circ_0072816	hsa-miR-196b-3p	151	-21.03	hsa_circ_0048642	hsa-miR-3622a-3p	162	-26.47	hsa_circ_0042172	hsa-miR-4686	161	-20.93
hsa_circ_0072816	hsa-miR-3200-3p	152	-22.87	hsa_circ_0048642	hsa-miR-6780b-5p	165	-29.64	hsa_circ_0042172	hsa-miR-6828-3p	161	-23.33
hsa_circ_0072816	hsa-miR-3689a-3p	154	-26.36	hsa_circ_0048642	hsa-miR-1306-5p	157	-28.6	hsa_circ_0042172	hsa-miR-3675-3p	148	-21.01
hsa_circ_0072816	hsa-miR-4690-5p	153	-25.56	hsa_circ_0048642	hsa-miR-8485	162	-21.38	hsa_circ_0042172	hsa-miR-654-5p	145	-23.28
hsa_circ_0072816	hsa-miR-3678-3p	146	-24.49	hsa_circ_0048642	hsa-miR-4488	176	-39	hsa_circ_0042172	hsa-miR-4436b-5p	160	-25.7
hsa_circ_0072816	hsa-miR-4725-3p	147	-31.8	hsa_circ_0048642	hsa-miR-532-3p	162	-25.18	hsa_circ_0042172	hsa-miR-6756-5p	145	-23.09
hsa_circ_0072816	hsa-miR-6731-3p	153	-22.04	hsa_circ_0048642	hsa-miR-4747-5p	151	-24.32	hsa_circ_0042172	hsa-miR-4723-3p	173	-32.53
hsa_circ_0072816	hsa-miR-6859-3p	168	-29.59	hsa_circ_0048642	hsa-miR-6771-3p	154	-23.77	hsa_circ_0042172	hsa-miR-6840-5p	152	-23.57
hsa_circ_0072816	hsa-miR-6822-3p	155	-24.04	hsa_circ_0048642	hsa-miR-6748-3p	153	-26.23	hsa_circ_0042172	hsa-miR-2116-3p	157	-21.28
hsa_circ_0072816	hsa-miR-6862-3p	162	-28.3	hsa_circ_0048642	hsa-miR-6794-5p	148	-28.84	hsa_circ_0042172	hsa-miR-4753-3p	164	-20.59
hsa_circ_0072816	hsa-miR-1914-3p	153	-29.37	hsa_circ_0048642	hsa-miR-4763-5p	156	-26.92	hsa_circ_0042172	hsa-miR-6776-5p	160	-23.4
hsa_circ_0072816	hsa-miR-504-3p	166	-32.05	hsa_circ_0048642	hsa-miR-6132	145	-26.17	hsa_circ_0042172	hsa-miR-6760-5p	153	-25.52
hsa_circ_0072816	hsa-miR-149-3p	168	-35.48	hsa_circ_0048642	hsa-miR-3917	159	-30.56	hsa_circ_0042172	hsa-miR-5001-3p	156	-25.35
hsa_circ_0072816	hsa-miR-4758-5p	151	-22.65	hsa_circ_0048642	hsa-miR-661	145	-20.84	hsa_circ_0042172	hsa-miR-4447	157	-25.24
hsa_circ_0072816	hsa-miR-660-3p	162	-24.73	hsa_circ_0048642	hsa-miR-6797-5p	153	-28.2	hsa_circ_0042172	hsa-miR-6747-5p	150	-21.67
hsa_circ_0072816	hsa-miR-296-5p	150	-26.54	hsa_circ_0048642	hsa-miR-4722-5p	165	-27.26	hsa_circ_0042172	hsa-miR-6868-5p	146	-20.43
hsa_circ_0072816	hsa-miR-378a-5p	155	-22.87	hsa_circ_0048642	hsa-miR-5001-5p	148	-24.39	hsa_circ_0042172	hsa-miR-4660	153	-22.98
hsa_circ_0072816	hsa-miR-6769a-3p	155	-21.06	hsa_circ_0048642	hsa-miR-3619-5p	156	-25.3	hsa_circ_0042172	hsa-miR-6127	150	-23.18
hsa_circ_0072816	hsa-miR-20a-5p	165	-22.21	hsa_circ_0048642	hsa-miR-92b-5p	151	-23.37	hsa_circ_0042172	hsa-miR-760	150	-21.84
hsa_circ_0072816	hsa-miR-6864-3p	157	-22.43	hsa_circ_0048642	hsa-miR-6829-3p	152	-21.7	hsa_circ_0042172	hsa-miR-6742-3p	156	-22.14
hsa_circ_0072816	hsa-miR-5589-5p	160	-30.1	hsa_circ_0048642	hsa-miR-4750-5p	154	-28.29	hsa_circ_0042172	hsa-miR-877-3p	144	-20.88
hsa_circ_0072816	hsa-miR-6837-3p	168	-29.64	hsa_circ_0048642	hsa-miR-6799-5p	154	-25.74	hsa_circ_0073891	hsa-miR-576-3p	177	-21.78
hsa_circ_0072816	hsa-miR-6774-5p	165	-28.6	hsa_circ_0048642	hsa-miR-1915-3p	158	-29.49	hsa_circ_0073891	hsa-miR-522-5p	158	-21.61
hsa_circ_0072816	hsa-miR-8074	159	-21.94	hsa_circ_0048642	hsa-miR-6778-5p	147	-28.28	hsa_circ_0073891	hsa-miR-103a-2-5p	171	-24.25
hsa_circ_0072816	hsa-miR-4632-5p	177	-31.92	hsa_circ_0048642	hsa-miR-1301-3p	147	-20.54	hsa_circ_0073891	hsa-miR-6780b-5p	159	-25.96
hsa_circ_0072816	hsa-miR-1200	158	-27.05	hsa_circ_0048642	hsa-miR-574-3p	154	-21.14	hsa_circ_0073891	hsa-miR-4747-5p	151	-20.07
hsa_circ_0072816	hsa-miR-3199	148	-21.89	hsa_circ_0048642	hsa-miR-4751	159	-28.8	hsa_circ_0073891	hsa-miR-6858-5p	163	-28.96
hsa_circ_0072816	hsa-miR-6751-3p	153	-22.13	hsa_circ_0048642	hsa-miR-4479	171	-38.57	hsa_circ_0073891	hsa-miR-6748-3p	150	-24.62
hsa_circ_0072816	hsa-miR-4728-5p	166	-33.28	hsa_circ_0048642	hsa-miR-6751-5p	159	-27.16	hsa_circ_0073891	hsa-miR-4463	153	-25.11
hsa_circ_0072816	hsa-miR-4717-3p	150	-22.04	hsa_circ_0048642	hsa-miR-6735-5p	175	-30.06	hsa_circ_0073891	hsa-miR-3162-3p	166	-35.56
hsa_circ_0072816	hsa-miR-517c-3p	158	-21.45	hsa_circ_0048642	hsa-miR-657	154	-24.53	hsa_circ_0073891	hsa-miR-661	153	-23.8
hsa_circ_0072816	hsa-miR-6854-5p	169	-23.22	hsa_circ_0048642	hsa-miR-6791-3p	159	-24.73	hsa_circ_0073891	hsa-miR-6797-5p	160	-28.78
hsa_circ_0072816	hsa-miR-6849-3p	171	-36.25	hsa_circ_0048642	hsa-miR-1228-3p	160	-22.6	hsa_circ_0073891	hsa-miR-499b-3p	173	-21.55
hsa_circ_0072816	hsa-miR-4722-3p	159	-20.92	hsa_circ_0048642	hsa-miR-4286	152	-24.06	hsa_circ_0073891	hsa-miR-7157-5p	146	-20.69
hsa_circ_0072816	hsa-miR-4292	159	-31.78	hsa_circ_0048642	hsa-miR-525-5p	149	-20.94	hsa_circ_0073891	hsa-miR-5001-5p	154	-33.71
hsa_circ_0072816	hsa-miR-1273g-3p	195	-43.01	hsa_circ_0048642	hsa-miR-6763-3p	166	-33.47	hsa_circ_0073891	hsa-miR-6856-3p	147	-21.64
hsa_circ_0072816	hsa-miR-500b-3p	154	-23.4	hsa_circ_0048642	hsa-miR-4457	152	-23.68	hsa_circ_0073891	hsa-miR-6805-3p	161	-24.66
hsa_circ_0072816	hsa-miR-4802-5p	152	-22.56	hsa_circ_0048642	hsa-miR-7112-5p	151	-28.31	hsa_circ_0073891	hsa-miR-4689	160	-27.39
hsa_circ_0072816	hsa-miR-6808-5p	163	-28.8	hsa_circ_0048642	hsa-miR-3126-5p	147	-21.04	hsa_circ_0073891	hsa-miR-6762-3p	164	-27.37
hsa_circ_0072816	hsa-miR-6837-5p	155	-24.52	hsa_circ_0048642	hsa-miR-6846-5p	172	-34.18	hsa_circ_0073891	hsa-miR-6791-3p	148	-20.27
hsa_circ_0072816	hsa-miR-6801-3p	156	-26.89	hsa_circ_0048642	hsa-miR-3692-5p	153	-22.5	hsa_circ_0073891	hsa-miR-211-3p	156	-20.71
hsa_circ_0072816	hsa-miR-3157-3p	149	-23.31	hsa_circ_0048642	hsa-miR-6801-5p	161	-22.47	hsa_circ_0073891	hsa-miR-6887-3p	163	-32.89
hsa_circ_0072816	hsa-miR-6855-5p	160	-22.56	hsa_circ_0048642	hsa-miR-214-5p	150	-22.83	hsa_circ_0073891	hsa-miR-525-5p	155	-20.97
hsa_circ_0072816	hsa-miR-3157-5p	162	-23.67	hsa_circ_0048642	hsa-miR-885-3p	162	-27.3	hsa_circ_0073891	hsa-miR-20b-5p	152	-21.52
hsa_circ_0072816	hsa-miR-1270	156	-21.73	hsa_circ_0048642	hsa-miR-608	153	-27.63	hsa_circ_0073891	hsa-miR-378f	162	-23.48
hsa_circ_0072816	hsa-miR-6847-3p	165	-25.11	hsa_circ_0048642	hsa-miR-3615	140	-22.7	hsa_circ_0073891	hsa-miR-4645-5p	159	-23.7
hsa_circ_0072816	hsa-miR-8064	157	-24.47	hsa_circ_0048642	hsa-miR-449b-3p	155	-20.25	hsa_circ_0073891	hsa-miR-328-3p	140	-20.13
hsa_circ_0072816	hsa-miR-6742-5p	155	-23	hsa_circ_0048642	hsa-miR-1226-3p	165	-32.89	hsa_circ_0073891	hsa-miR-4673	152	-25.88
hsa_circ_0072816	hsa-miR-612	162	-28.91	hsa_circ_0048642	hsa-miR-3614-5p	147	-20.3	hsa_circ_0073891	hsa-miR-4323	154	-20.58
hsa_circ_0072816	hsa-miR-8089	166	-36.84	hsa_circ_0048642	hsa-miR-4665-5p	150	-26.22	hsa_circ_0073891	hsa-miR-31-5p	158	-23.92
hsa_circ_0072816	hsa-miR-762	152	-33.01	hsa_circ_0048642	hsa-miR-1343-5p	156	-29.27	hsa_circ_0073891	hsa-miR-6864-5p	143	-20.94
hsa_circ_0072816	hsa-miR-4999-3p	150	-21.2	hsa_circ_0048642	hsa-miR-541-3p	154	-22.72	hsa_circ_0073891	hsa-miR-6882-3p	150	-22.32
hsa_circ_0072816	hsa-miR-3130-5p	157	-21.79	hsa_circ_0048642	hsa-miR-6721-5p	162	-30.56	hsa_circ_0073891	hsa-miR-6826-3p	144	-29.1
hsa_circ_0072816	hsa-miR-6883-3p	170	-27.98	hsa_circ_0048642	hsa-miR-7106-5p	154	-26.51	hsa_circ_0073891	hsa-miR-6858-3p	154	-29.39
hsa_circ_0072816	hsa-miR-3689c	158	-26.41	hsa_circ_0048642	hsa-miR-6858-3p	148	-26.1	hsa_circ_0073891	hsa-miR-208a-5p	159	-21.68
hsa_circ_0072816	hsa-miR-7843-5p	155	-20.31	hsa_circ_0048642	hsa-miR-4697-5p	173	-37.12	hsa_circ_0073891	hsa-miR-526a	162	-22.4
hsa_circ_0072816	hsa-miR-371a-5p	166	-25.14	hsa_circ_0048642	hsa-miR-3191-3p	149	-21.87	hsa_circ_0073891	hsa-miR-3125	153	-20.74
hsa_circ_0072816	hsa-miR-422a	155	-25.28	hsa_circ_0048642	hsa-miR-3197	155	-35.5	hsa_circ_0073891	hsa-miR-4498	140	-21.72
hsa_circ_0072816	hsa-miR-4642	152	-20.32	hsa_circ_0048642	hsa-miR-5047	154	-21.19	hsa_circ_0073891	hsa-miR-7114-5p	156	-27.06
hsa_circ_0072816	hsa-miR-7160-3p	151	-24.84	hsa_circ_0048642	hsa-miR-340-3p	156	-21.19	hsa_circ_0073891	hsa-miR-6856-5p	160	-24.38
hsa_circ_0072816	hsa-miR-4524a-3p	166	-23.65	hsa_circ_0048642	hsa-miR-2277-5p	148	-23.45	hsa_circ_0073891	hsa-miR-339-5p	178	-39.69
hsa_circ_0072816	hsa-miR-4758-3p	151	-20.33	hsa_circ_0048642	hsa-miR-4498	159	-27.82	hsa_circ_0073891	hsa-miR-4656	155	-26.82
hsa_circ_0072816	hsa-miR-6512-3p	140	-21.73	hsa_circ_0048642	hsa-miR-4472	157	-23.65	hsa_circ_0073891	hsa-miR-6785-5p	146	-23.79
hsa_circ_0072816	hsa-miR-4711-5p	145	-20.99	hsa_circ_0048642	hsa-miR-1321	153	-20.57	hsa_circ_0073891	hsa-miR-1587	163	-29.57
hsa_circ_0072816	hsa-miR-6085	155	-26.17	hsa_circ_0048642	hsa-miR-6840-3p	140	-22.4	hsa_circ_0073891	hsa-miR-93-5p	156	-22.9
hsa_circ_0072816	hsa-miR-4459	175	-34.25	hsa_circ_0048642	hsa-miR-6079	144	-20.24	hsa_circ_0073891	hsa-miR-6866-3p	156	-20.48
hsa_circ_0072816	hsa-miR-4667-5p	153	-22.11	hsa_circ_0048642	hsa-miR-4442	146	-21.81	hsa_circ_0073891	hsa-miR-518f-5p	162	-22.4
hsa_circ_0072816	hsa-miR-378a-3p	163	-25.04	hsa_circ_0048642	hsa-miR-3616-3p	152	-22.17	hsa_circ_0073891	hsa-miR-892a	156	-20.64
hsa_circ_0072816	hsa-miR-3663-5p	148	-23.05	hsa_circ_0048642	hsa-miR-4532	142	-25.36	hsa_circ_0073891	hsa-miR-6835-3p	147	-20.97
hsa_circ_0072816	hsa-miR-548q	162	-21.19	hsa_circ_0048642	hsa-miR-6856-5p	159	-23.95	hsa_circ_0073891	hsa-miR-4437	149	-22.66
hsa_circ_0072816	hsa-miR-4478	155	-27.09	hsa_circ_0048642	hsa-miR-339-5p	148	-21.05	hsa_circ_0073891	hsa-miR-1272	162	-20.94
hsa_circ_0072816	hsa-miR-4485-3p	149	-21.62	hsa_circ_0048642	hsa-miR-1273h-5p	151	-23.26	hsa_circ_0073891	hsa-miR-4313	163	-37.56
hsa_circ_0072816	hsa-miR-6081	160	-31.42	hsa_circ_0048642	hsa-miR-663b	154	-24.82	hsa_circ_0073891	hsa-miR-1343-3p	166	-27.81
hsa_circ_0072816	hsa-miR-937-5p	158	-22.29	hsa_circ_0048642	hsa-miR-4656	164	-37.65	hsa_circ_0073891	hsa-miR-6795-5p	147	-26.55
hsa_circ_0072816	hsa-miR-3158-5p	168	-28.57	hsa_circ_0048642	hsa-miR-6785-5p	158	-27.78	hsa_circ_0073891	hsa-miR-6734-5p	159	-20.93
hsa_circ_0072816	hsa-miR-6757-5p	152	-22.54	hsa_circ_0048642	hsa-miR-6816-5p	156	-30.93	hsa_circ_0073891	hsa-miR-500a-3p	151	-21.32
hsa_circ_0072816	hsa-miR-1229-3p	169	-26.38	hsa_circ_0048642	hsa-miR-6511b-3p	157	-25.31	hsa_circ_0073891	hsa-miR-502-3p	156	-20.87
hsa_circ_0072816	hsa-miR-642a-3p	151	-23.7	hsa_circ_0048642	hsa-miR-4530	153	-22.85	hsa_circ_0073891	hsa-miR-3937	149	-26.91
hsa_circ_0072816	hsa-miR-4270	158	-28.94	hsa_circ_0048642	hsa-miR-4707-5p	156	-36.56	hsa_circ_0073891	hsa-miR-3064-5p	164	-23.42
hsa_circ_0072816	hsa-miR-4741	153	-24.86	hsa_circ_0048642	hsa-miR-3691-3p	158	-22.03	hsa_circ_0073891	hsa-miR-4296	162	-24.27
hsa_circ_0072816	hsa-miR-4745-5p	150	-29.68	hsa_circ_0048642	hsa-miR-564	153	-21.84	hsa_circ_0073891	hsa-miR-2114-5p	151	-21.65
hsa_circ_0072816	hsa-miR-7111-5p	167	-30.56	hsa_circ_0048642	hsa-miR-6792-3p	148	-21.03	hsa_circ_0073891	hsa-miR-6766-5p	167	-23.3
hsa_circ_0072816	hsa-let-7d-5p	159	-21.08	hsa_circ_0048642	hsa-miR-6870-5p	147	-27.46	hsa_circ_0073891	hsa-miR-3943	159	-28.63
hsa_circ_0072816	hsa-miR-1271-5p	166	-24.28	hsa_circ_0048642	hsa-miR-3166	147	-21.91	hsa_circ_0073891	hsa-miR-10a-5p	153	-20.92
hsa_circ_0072816	hsa-miR-18a-3p	155	-23.86	hsa_circ_0048642	hsa-miR-3164	147	-22.76	hsa_circ_0073891	hsa-miR-193b-3p	167	-22.57
hsa_circ_0072816	hsa-miR-4537	151	-23.63	hsa_circ_0048642	hsa-miR-6795-5p	152	-23.41	hsa_circ_0073891	hsa-miR-3934-5p	149	-20.34
hsa_circ_0072816	hsa-miR-4725-5p	162	-25.13	hsa_circ_0048642	hsa-miR-1275	156	-28.52	hsa_circ_0073891	hsa-miR-3065-3p	156	-21.23
hsa_circ_0072816	hsa-miR-6862-5p	167	-24.57	hsa_circ_0048642	hsa-miR-1247-3p	147	-29.66	hsa_circ_0073891	hsa-miR-892b	153	-22.38
hsa_circ_0072816	hsa-miR-939-5p	165	-30.72	hsa_circ_0048642	hsa-miR-3937	159	-26.56	hsa_circ_0073891	hsa-miR-6867-5p	155	-22.61
hsa_circ_0072816	hsa-miR-485-5p	157	-22.17	hsa_circ_0048642	hsa-miR-3918	156	-26.76	hsa_circ_0073891	hsa-miR-4494	155	-24.55
hsa_circ_0072816	hsa-miR-6810-3p	161	-28.6	hsa_circ_0048642	hsa-miR-1233-5p	157	-33.58	hsa_circ_0073891	hsa-miR-508-5p	158	-23.13
hsa_circ_0072816	hsa-miR-1972	184	-40.22	hsa_circ_0048642	hsa-miR-6766-5p	140	-21.92	hsa_circ_0073891	hsa-miR-4687-3p	151	-21.18
hsa_circ_0072816	hsa-miR-3120-5p	146	-26.11	hsa_circ_0048642	hsa-miR-27a-5p	160	-28.99	hsa_circ_0073891	hsa-miR-6768-5p	140	-24.95
hsa_circ_0072816	hsa-miR-632	156	-22.38	hsa_circ_0048642	hsa-miR-650	155	-24.4	hsa_circ_0073891	hsa-miR-1249-5p	155	-27.69
hsa_circ_0072816	hsa-miR-25-3p	165	-25.23	hsa_circ_0048642	hsa-miR-6884-5p	158	-22.66	hsa_circ_0073891	hsa-miR-4757-5p	149	-20.03
hsa_circ_0072816	hsa-miR-6851-5p	153	-28.84	hsa_circ_0048642	hsa-miR-1184	157	-27.06	hsa_circ_0073891	hsa-miR-622	158	-21.59
hsa_circ_0072816	hsa-miR-455-3p	147	-21.27	hsa_circ_0048642	hsa-miR-6507-3p	156	-25.54	hsa_circ_0073891	hsa-miR-520g-3p	154	-22.56
hsa_circ_0072816	hsa-miR-425-5p	164	-23.34	hsa_circ_0048642	hsa-miR-6788-3p	149	-21.13	hsa_circ_0073891	hsa-miR-6770-5p	152	-20.89
hsa_circ_0072816	hsa-miR-5685	162	-24.78	hsa_circ_0048642	hsa-miR-4640-5p	144	-29.59	hsa_circ_0073891	hsa-miR-124-3p	154	-20.11
hsa_circ_0072816	hsa-miR-767-5p	153	-21	hsa_circ_0048642	hsa-miR-4707-3p	158	-31.99	hsa_circ_0073891	hsa-miR-3620-5p	163	-31.4
hsa_circ_0072816	hsa-miR-5572	161	-29.7	hsa_circ_0048642	hsa-miR-5587-3p	156	-29.21	hsa_circ_0073891	hsa-miR-134-3p	156	-23.08
hsa_circ_0072816	hsa-miR-3679-3p	163	-24.94	hsa_circ_0048642	hsa-miR-4726-5p	140	-22.76	hsa_circ_0073891	hsa-miR-193a-3p	157	-22.86
hsa_circ_0072816	hsa-miR-6134	159	-25.26	hsa_circ_0048642	hsa-miR-647	163	-27.59	hsa_circ_0073891	hsa-miR-149-5p	161	-29.71
hsa_circ_0072816	hsa-miR-6756-5p	170	-38.88	hsa_circ_0048642	hsa-miR-4419a	151	-20.21	hsa_circ_0073891	hsa-miR-6084	146	-22.5
hsa_circ_0072816	hsa-miR-6811-3p	161	-27.26	hsa_circ_0048642	hsa-miR-6722-5p	146	-20.03	hsa_circ_0073891	hsa-miR-4471	165	-20.6
hsa_circ_0072816	hsa-miR-6738-3p	164	-25.57	hsa_circ_0048642	hsa-miR-8075	144	-28.25	hsa_circ_0073891	hsa-miR-6783-5p	145	-22.46
hsa_circ_0072816	hsa-miR-4736	151	-24.8	hsa_circ_0048642	hsa-miR-24-3p	148	-24.14	hsa_circ_0073891	hsa-miR-520c-5p	162	-22.4
hsa_circ_0072816	hsa-miR-5004-5p	157	-22.66	hsa_circ_0048642	hsa-miR-6825-5p	156	-28.63	hsa_circ_0073891	hsa-miR-4766-5p	155	-21
hsa_circ_0072816	hsa-miR-1205	159	-21.47	hsa_circ_0048642	hsa-miR-4512	145	-28.25	hsa_circ_0073891	hsa-miR-4716-3p	157	-21.53
hsa_circ_0072816	hsa-miR-5187-5p	156	-26.2	hsa_circ_0048642	hsa-miR-6749-5p	151	-28.64	hsa_circ_0073891	hsa-miR-221-5p	181	-29.31
hsa_circ_0072816	hsa-miR-671-5p	146	-21.06	hsa_circ_0048642	hsa-miR-138-5p	157	-26.82	hsa_circ_0073891	hsa-miR-4322	166	-33.73
hsa_circ_0072816	hsa-miR-1285-5p	151	-25.04	hsa_circ_0048642	hsa-miR-3065-3p	147	-21.2	hsa_circ_0073891	hsa-miR-4704-3p	156	-22.83
hsa_circ_0072816	hsa-miR-5586-3p	158	-20.36	hsa_circ_0048642	hsa-miR-365a-5p	153	-21.1	hsa_circ_0073891	hsa-miR-4720-5p	153	-20.2
hsa_circ_0072816	hsa-miR-1254	151	-21.5	hsa_circ_0048642	hsa-miR-217	148	-21.39	hsa_circ_0073891	hsa-miR-6133	157	-25.83
hsa_circ_0072816	hsa-miR-373-3p	164	-24.94	hsa_circ_0048642	hsa-miR-6805-5p	147	-23.62	hsa_circ_0073891	hsa-miR-6777-3p	148	-20.44
hsa_circ_0072816	hsa-miR-185-5p	144	-20.36	hsa_circ_0048642	hsa-miR-3180-3p	159	-36.5	hsa_circ_0073891	hsa-miR-711	161	-28.39
hsa_circ_0072816	hsa-miR-6503-3p	152	-25.58	hsa_circ_0048642	hsa-miR-128-1-5p	150	-23.01	hsa_circ_0073891	hsa-miR-4793-5p	156	-22.22
hsa_circ_0072816	hsa-miR-3180-5p	161	-27.22	hsa_circ_0048642	hsa-miR-7704	151	-30.47	hsa_circ_0073891	hsa-miR-6731-5p	154	-20.48
hsa_circ_0072816	hsa-miR-5698	161	-30.61	hsa_circ_0048642	hsa-miR-6791-5p	156	-31.21	hsa_circ_0073891	hsa-miR-3136-5p	158	-22.86
hsa_circ_0072816	hsa-miR-7-2-3p	178	-24.47	hsa_circ_0048642	hsa-miR-508-5p	159	-22.15	hsa_circ_0073891	hsa-miR-6815-5p	154	-26.3
hsa_circ_0072816	hsa-miR-6077	156	-28.51	hsa_circ_0048642	hsa-miR-6804-3p	156	-23.27	hsa_circ_0073891	hsa-miR-331-3p	154	-25.74
hsa_circ_0072816	hsa-miR-6890-5p	152	-21.65	hsa_circ_0048642	hsa-miR-3151-3p	148	-22.02	hsa_circ_0073891	hsa-miR-382-5p	157	-20.75
hsa_circ_0072816	hsa-miR-4284	143	-20.84	hsa_circ_0048642	hsa-miR-6510-5p	145	-23.37	hsa_circ_0073891	hsa-miR-6878-3p	170	-21.84
hsa_circ_0072816	hsa-miR-513a-5p	151	-20.71	hsa_circ_0048642	hsa-miR-1268b	174	-36.89	hsa_circ_0073891	hsa-miR-7973	157	-20.07
hsa_circ_0072816	hsa-miR-6787-5p	141	-20.27	hsa_circ_0048642	hsa-miR-3605-5p	152	-25.22	hsa_circ_0073891	hsa-miR-6830-5p	168	-23.82
hsa_circ_0072816	hsa-miR-3667-5p	168	-21.13	hsa_circ_0048642	hsa-miR-30b-3p	146	-21.18	hsa_circ_0073891	hsa-miR-1225-3p	162	-35.6
hsa_circ_0072816	hsa-miR-663a	142	-24.2	hsa_circ_0048642	hsa-miR-1249-5p	160	-32.38	hsa_circ_0073891	hsa-miR-518d-5p	162	-22.4
hsa_circ_0072816	hsa-miR-378c	163	-26.67	hsa_circ_0048642	hsa-miR-6499-5p	158	-25.71	hsa_circ_0073891	hsa-miR-6887-5p	156	-24.74
hsa_circ_0072816	hsa-miR-216a-3p	159	-25.72	hsa_circ_0048642	hsa-miR-3180	159	-28.18	hsa_circ_0073891	hsa-miR-17-5p	148	-21.14
hsa_circ_0072816	hsa-miR-6831-5p	156	-21.23	hsa_circ_0048642	hsa-miR-6894-3p	157	-26.69	hsa_circ_0073891	hsa-miR-4674	153	-26.17
hsa_circ_0072816	hsa-miR-378e	163	-22.08	hsa_circ_0048642	hsa-miR-1281	153	-25.07	hsa_circ_0073891	hsa-miR-3681-3p	163	-21.44
hsa_circ_0072816	hsa-miR-3907	161	-26.02	hsa_circ_0048642	hsa-miR-4691-5p	157	-30.5	hsa_circ_0073891	hsa-miR-4690-3p	160	-27.62
hsa_circ_0072816	hsa-miR-4723-3p	162	-27.72	hsa_circ_0048642	hsa-miR-6736-3p	142	-20.06	hsa_circ_0073891	hsa-miR-378d	158	-21
hsa_circ_0072816	hsa-miR-6763-5p	157	-28.38	hsa_circ_0048642	hsa-miR-3135a	147	-20.84	hsa_circ_0073891	hsa-miR-518e-5p	158	-21.61
hsa_circ_0072816	hsa-miR-3613-3p	165	-22.76	hsa_circ_0048642	hsa-miR-324-3p	148	-23.24	hsa_circ_0073891	hsa-miR-6833-5p	147	-21.42
hsa_circ_0072816	hsa-miR-1180-5p	159	-30.15	hsa_circ_0048642	hsa-miR-1207-3p	159	-24.92	hsa_circ_0073891	hsa-miR-6883-5p	142	-24.39
hsa_circ_0072816	hsa-miR-6840-5p	144	-25.95	hsa_circ_0048642	hsa-miR-6748-5p	143	-27.87	hsa_circ_0073891	hsa-miR-6890-3p	152	-26.98
hsa_circ_0072816	hsa-miR-642b-3p	151	-23.7	hsa_circ_0048642	hsa-miR-6780a-5p	146	-22.94	hsa_circ_0073891	hsa-miR-8073	151	-24.46
hsa_circ_0072816	hsa-miR-3620-3p	146	-22.93	hsa_circ_0048642	hsa-miR-6848-5p	167	-32.67	hsa_circ_0073891	hsa-miR-938	171	-25.83
hsa_circ_0072816	hsa-miR-3154	157	-21.84	hsa_circ_0048642	hsa-miR-6847-5p	146	-22.52	hsa_circ_0073891	hsa-miR-298	153	-24.51
hsa_circ_0072816	hsa-miR-4685-5p	175	-34.41	hsa_circ_0048642	hsa-miR-1199-5p	158	-25.05	hsa_circ_0073891	hsa-miR-939-3p	145	-28.29
hsa_circ_0072816	hsa-miR-4675	159	-30.24	hsa_circ_0048642	hsa-miR-1538	162	-28.36	hsa_circ_0073891	hsa-miR-4739	152	-30.74
hsa_circ_0072816	hsa-miR-6776-3p	172	-23.52	hsa_circ_0048642	hsa-miR-3198	151	-20.95	hsa_circ_0073891	hsa-miR-3135b	154	-23.08
hsa_circ_0072816	hsa-miR-2116-3p	142	-24.3	hsa_circ_0048642	hsa-miR-20b-3p	160	-22.88	hsa_circ_0073891	hsa-miR-6810-5p	150	-24.71
hsa_circ_0072816	hsa-miR-28-5p	159	-22.83	hsa_circ_0048642	hsa-miR-3656	161	-33.28	hsa_circ_0073891	hsa-miR-3670	156	-21.6
hsa_circ_0072816	hsa-miR-3173-3p	144	-23.15	hsa_circ_0048642	hsa-miR-3158-3p	157	-23.32	hsa_circ_0073891	hsa-miR-4652-3p	148	-21.54
hsa_circ_0072816	hsa-miR-6861-5p	160	-25.45	hsa_circ_0048642	hsa-miR-3714	165	-34.7	hsa_circ_0073891	hsa-miR-4725-3p	161	-29.66
hsa_circ_0072816	hsa-miR-658	157	-28.75	hsa_circ_0048642	hsa-miR-6741-5p	154	-27.62	hsa_circ_0073891	hsa-miR-149-3p	151	-25.81
hsa_circ_0072816	hsa-miR-5588-5p	166	-21.85	hsa_circ_0048642	hsa-miR-6820-5p	145	-25.49	hsa_circ_0073891	hsa-miR-6859-5p	164	-29.21
hsa_circ_0072816	hsa-miR-504-5p	163	-24.7	hsa_circ_0048642	hsa-miR-1204	157	-24.8	hsa_circ_0073891	hsa-miR-6808-3p	150	-30.66
hsa_circ_0072816	hsa-miR-7111-3p	174	-32.28	hsa_circ_0048642	hsa-miR-4716-3p	155	-23.01	hsa_circ_0073891	hsa-miR-361-5p	153	-22.18
hsa_circ_0072816	hsa-miR-6727-5p	147	-28.02	hsa_circ_0048642	hsa-miR-25-5p	140	-22.39	hsa_circ_0073891	hsa-miR-4728-5p	158	-26.46
hsa_circ_0072816	hsa-miR-5787	158	-29.51	hsa_circ_0048642	hsa-miR-3178	148	-23.25	hsa_circ_0073891	hsa-miR-6849-3p	153	-20.17
hsa_circ_0072816	hsa-miR-1909-3p	147	-20.92	hsa_circ_0048642	hsa-miR-4651	164	-26.68	hsa_circ_0073891	hsa-miR-1323	166	-21.13
hsa_circ_0072816	hsa-miR-6893-3p	147	-24.46	hsa_circ_0048642	hsa-miR-6722-3p	158	-29.95	hsa_circ_0073891	hsa-miR-1273g-3p	140	-20.14
hsa_circ_0072816	hsa-miR-6889-3p	156	-25.06	hsa_circ_0048642	hsa-miR-361-3p	146	-23.69	hsa_circ_0073891	hsa-miR-324-5p	163	-21.38
hsa_circ_0072816	hsa-miR-1911-3p	149	-22.94	hsa_circ_0048642	hsa-miR-6133	153	-23.95	hsa_circ_0073891	hsa-miR-4280	162	-21.09
hsa_circ_0072816	hsa-miR-5589-3p	154	-20.31	hsa_circ_0048642	hsa-miR-6759-5p	154	-21.56	hsa_circ_0073891	hsa-miR-10b-5p	153	-20.92
hsa_circ_0072816	hsa-miR-4649-3p	151	-21.51	hsa_circ_0048642	hsa-miR-5008-5p	152	-23.1	hsa_circ_0073891	hsa-miR-762	142	-26.86
hsa_circ_0072816	hsa-miR-6788-5p	155	-23.31	hsa_circ_0048642	hsa-miR-1224-3p	165	-30.97	hsa_circ_0073891	hsa-miR-4642	142	-20.79
hsa_circ_0072816	hsa-miR-3137	167	-31.08	hsa_circ_0048642	hsa-miR-2467-3p	146	-25.35	hsa_circ_0073891	hsa-miR-7160-3p	161	-23.86
hsa_circ_0072816	hsa-miR-5691	156	-24.48	hsa_circ_0048642	hsa-miR-4466	151	-32.73	hsa_circ_0073891	hsa-miR-378a-3p	158	-21
hsa_circ_0072816	hsa-miR-6776-5p	156	-24.54	hsa_circ_0048642	hsa-miR-6764-5p	154	-27.2	hsa_circ_0073891	hsa-miR-3650	165	-21.43
hsa_circ_0072816	hsa-miR-1273e	184	-34.13	hsa_circ_0048642	hsa-miR-711	163	-26.97	hsa_circ_0073891	hsa-miR-6081	165	-23.9
hsa_circ_0072816	hsa-miR-92a-3p	157	-26.75	hsa_circ_0048642	hsa-miR-6769a-5p	150	-22.22	hsa_circ_0073891	hsa-miR-128-3p	158	-20.46
hsa_circ_0072816	hsa-miR-4763-3p	151	-33.15	hsa_circ_0048642	hsa-miR-5091	143	-20.3	hsa_circ_0073891	hsa-miR-7152-3p	151	-23.63
hsa_circ_0072816	hsa-miR-7153-5p	148	-20.34	hsa_circ_0048642	hsa-miR-6747-3p	163	-25.09	hsa_circ_0073891	hsa-miR-6758-5p	149	-20.08
hsa_circ_0072816	hsa-miR-3155b	157	-31.55	hsa_circ_0048642	hsa-miR-7109-5p	149	-25.6	hsa_circ_0073891	hsa-miR-519a-5p	158	-21.61
hsa_circ_0072816	hsa-miR-8077	160	-29.01	hsa_circ_0048642	hsa-miR-874-3p	149	-28.16	hsa_circ_0073891	hsa-miR-6789-5p	146	-24.45
hsa_circ_0072816	hsa-miR-6715b-5p	164	-24.74	hsa_circ_0048642	hsa-miR-187-3p	163	-25.15	hsa_circ_0073891	hsa-miR-378b	157	-21.25
hsa_circ_0072816	hsa-miR-6794-3p	150	-20.62	hsa_circ_0048642	hsa-miR-3150a-3p	148	-23.32	hsa_circ_0073891	hsa-miR-626	155	-21.95
hsa_circ_0072816	hsa-miR-4433a-3p	162	-28.44	hsa_circ_0048642	hsa-miR-4746-5p	149	-26.51	hsa_circ_0073891	hsa-miR-5685	153	-24.65
hsa_circ_0072816	hsa-miR-1269b	166	-26.93	hsa_circ_0048642	hsa-miR-4507	159	-29.79	hsa_circ_0073891	hsa-miR-5572	171	-28.72
hsa_circ_0072816	hsa-miR-4492	145	-23.07	hsa_circ_0048642	hsa-miR-6879-5p	149	-22.49	hsa_circ_0073891	hsa-miR-625-5p	158	-20.72
hsa_circ_0072816	hsa-miR-3126-3p	155	-25.23	hsa_circ_0048642	hsa-miR-6878-3p	155	-22.06	hsa_circ_0073891	hsa-miR-5088-3p	150	-21.87
hsa_circ_0072816	hsa-miR-6760-5p	175	-29.73	hsa_circ_0048642	hsa-miR-214-3p	159	-24.5	hsa_circ_0073891	hsa-miR-3916	157	-20.18
hsa_circ_0072816	hsa-miR-5001-3p	152	-22.9	hsa_circ_0048642	hsa-miR-6087	141	-29.84	hsa_circ_0073891	hsa-miR-6744-3p	147	-20.91
hsa_circ_0072816	hsa-miR-7109-3p	155	-23.07	hsa_circ_0048642	hsa-miR-3689b-3p	152	-25.96	hsa_circ_0073891	hsa-miR-6807-3p	149	-24.07
hsa_circ_0072816	hsa-miR-6827-5p	160	-24.61	hsa_circ_0048642	hsa-miR-6850-3p	158	-28.88	hsa_circ_0073891	hsa-miR-378c	158	-21
hsa_circ_0072816	hsa-miR-1286	153	-22.6	hsa_circ_0048642	hsa-miR-6827-3p	156	-28.53	hsa_circ_0073891	hsa-miR-378e	158	-21
hsa_circ_0072816	hsa-miR-642b-5p	148	-22.35	hsa_circ_0048642	hsa-miR-637	147	-25.18	hsa_circ_0073891	hsa-miR-493-3p	155	-20.94
hsa_circ_0072816	hsa-miR-3622b-5p	174	-28.34	hsa_circ_0048642	hsa-miR-6887-5p	151	-25.24	hsa_circ_0073891	hsa-miR-6809-5p	152	-22.72
hsa_circ_0072816	hsa-miR-1273a	173	-32.61	hsa_circ_0048642	hsa-miR-6895-3p	168	-29.49	hsa_circ_0073891	hsa-miR-4265	158	-28.3
hsa_circ_0072816	hsa-miR-204-3p	153	-24.25	hsa_circ_0048642	hsa-miR-4730	151	-31.24	hsa_circ_0073891	hsa-miR-6780b-3p	160	-22.74
hsa_circ_0072816	hsa-miR-5093	157	-24.36	hsa_circ_0048642	hsa-miR-615-5p	149	-25.51	hsa_circ_0073891	hsa-miR-1825	150	-20.75
hsa_circ_0072816	hsa-miR-4290	160	-24.1	hsa_circ_0048642	hsa-miR-3677-3p	156	-27.46	hsa_circ_0073891	hsa-miR-5585-3p	151	-20.89
hsa_circ_0072816	hsa-miR-3176	158	-25.84	hsa_circ_0048642	hsa-miR-1237-5p	153	-37.88	hsa_circ_0073891	hsa-miR-6893-3p	161	-22.06
hsa_circ_0072816	hsa-miR-1180-3p	150	-24.22	hsa_circ_0048642	hsa-miR-3195	157	-26.78	hsa_circ_0073891	hsa-miR-4637	168	-22.52
hsa_circ_0072816	hsa-miR-4464	160	-20.3	hsa_circ_0048642	hsa-miR-4486	147	-21.35	hsa_circ_0073891	hsa-miR-5691	165	-28.15
hsa_circ_0072816	hsa-miR-5187-3p	158	-27.95	hsa_circ_0048642	hsa-miR-2278	160	-21.13	hsa_circ_0073891	hsa-miR-6776-5p	140	-21.9
hsa_circ_0072816	hsa-miR-3944-5p	160	-20.49	hsa_circ_0048642	hsa-miR-6732-5p	159	-29.92	hsa_circ_0073891	hsa-miR-519d-3p	149	-23.26
hsa_circ_0072816	hsa-miR-143-5p	167	-29.42	hsa_circ_0048642	hsa-miR-4690-3p	172	-31.22	hsa_circ_0073891	hsa-miR-523-5p	158	-21.61
hsa_circ_0072816	hsa-miR-4753-5p	152	-21.74	hsa_circ_0048642	hsa-miR-516a-3p	150	-21.96	hsa_circ_0073891	hsa-miR-4492	150	-20.87
hsa_circ_0072816	hsa-miR-6875-5p	146	-20.99	hsa_circ_0048642	hsa-miR-6836-5p	159	-25.68	hsa_circ_0073891	hsa-miR-7113-3p	147	-24.89
hsa_circ_0072816	hsa-miR-1234-3p	172	-30.6	hsa_circ_0048642	hsa-miR-6503-5p	151	-27.46	hsa_circ_0073891	hsa-miR-7855-5p	158	-27.33
hsa_circ_0072816	hsa-miR-6779-5p	161	-35.56	hsa_circ_0048642	hsa-miR-6511a-3p	157	-24.27	hsa_circ_0073891	hsa-miR-345-3p	151	-22.63
hsa_circ_0072816	hsa-miR-2861	154	-29.2	hsa_circ_0048642	hsa-miR-6883-5p	158	-27.3	hsa_circ_0073891	hsa-miR-3176	142	-22.31
hsa_circ_0072816	hsa-miR-6501-3p	164	-24.24	hsa_circ_0048642	hsa-miR-146b-3p	140	-23.04	hsa_circ_0073891	hsa-miR-4786-3p	156	-23.58
hsa_circ_0072816	hsa-miR-185-3p	149	-23.8	hsa_circ_0048642	hsa-miR-4731-5p	161	-31.45	hsa_circ_0073891	hsa-miR-4773	167	-21.71
hsa_circ_0072816	hsa-miR-5190	150	-23.74	hsa_circ_0048642	hsa-miR-3186-3p	153	-22.58	hsa_circ_0073891	hsa-miR-4792	148	-20.81
hsa_circ_0072816	hsa-miR-6778-3p	143	-23.65	hsa_circ_0048642	hsa-miR-544b	160	-20.72	hsa_circ_0073891	hsa-miR-6127	156	-32.83
hsa_circ_0072816	hsa-miR-30c-1-3p	143	-23.8	hsa_circ_0048642	hsa-miR-4505	145	-22.8	hsa_circ_0073891	hsa-miR-6737-3p	165	-24.11
hsa_circ_0072816	hsa-miR-4786-3p	150	-21.94	hsa_circ_0048642	hsa-miR-3677-5p	140	-23.94	hsa_circ_0073891	hsa-miR-6798-3p	160	-31.95
hsa_circ_0072816	hsa-miR-6804-5p	157	-23.86	hsa_circ_0048642	hsa-miR-3612	155	-22.35	hsa_circ_0073891	hsa-miR-219b-3p	165	-20.18
hsa_circ_0072816	hsa-miR-4468	150	-21.97	hsa_circ_0048642	hsa-miR-675-5p	167	-29.69	hsa_circ_0073891	hsa-miR-7162-3p	155	-23.61
hsa_circ_0072816	hsa-miR-7107-3p	167	-23.09	hsa_circ_0048642	hsa-miR-4739	182	-39.41	hsa_circ_0073891	hsa-miR-5689	176	-20.25
hsa_circ_0072816	hsa-miR-93-3p	163	-22.82	hsa_circ_0048642	hsa-miR-3135b	146	-20.18	hsa_circ_0073891	hsa-miR-6865-5p	166	-26.85
hsa_circ_0072816	hsa-miR-128-2-5p	145	-21.73	hsa_circ_0048642	hsa-miR-4721	148	-21.37	hsa_circ_0073891	hsa-miR-888-3p	158	-20.61
hsa_circ_0072816	hsa-miR-328-5p	166	-35.86	hsa_circ_0048642	hsa-miR-6853-5p	157	-27.55	hsa_circ_0073891	hsa-miR-7845-5p	160	-22.23
hsa_circ_0072816	hsa-miR-4258	147	-23.86	hsa_circ_0048642	hsa-miR-3689a-3p	152	-28.42	hsa_circ_0073891	hsa-miR-519b-5p	158	-21.61
hsa_circ_0072816	hsa-miR-4447	155	-22.89	hsa_circ_0048642	hsa-miR-4690-5p	152	-22.62	hsa_circ_0073891	hsa-miR-6796-3p	161	-26.65
hsa_circ_0072816	hsa-miR-6894-5p	151	-28.31	hsa_circ_0048642	hsa-miR-3194-5p	159	-24.67	hsa_circ_0073891	hsa-miR-4657	163	-22.46
hsa_circ_0072816	hsa-miR-6747-5p	154	-22.4	hsa_circ_0048642	hsa-miR-4725-3p	164	-32.82	hsa_circ_0073891	hsa-miR-519c-5p	158	-21.61
hsa_circ_0072816	hsa-miR-4792	147	-20.18	hsa_circ_0048642	hsa-miR-6859-3p	149	-26.01	hsa_circ_0073891	hsa-miR-5008-3p	150	-23.54
hsa_circ_0072816	hsa-miR-4683	156	-23.23	hsa_circ_0048642	hsa-miR-149-3p	156	-30.26	hsa_circ_0073891	hsa-miR-8085	151	-20.74
hsa_circ_0072816	hsa-miR-6737-5p	159	-28.67	hsa_circ_0048642	hsa-miR-3687	154	-28.15	hsa_circ_0073891	hsa-miR-16-5p	162	-20.21
hsa_circ_0072816	hsa-miR-4691-3p	151	-20.96	hsa_circ_0048642	hsa-miR-296-5p	156	-29.34	hsa_circ_0052089	hsa-miR-6738-5p	151	-24.86
hsa_circ_0072816	hsa-miR-1228-5p	148	-22.36	hsa_circ_0048642	hsa-miR-6782-5p	171	-35.82	hsa_circ_0052089	hsa-miR-103a-2-5p	162	-20.68
hsa_circ_0072816	hsa-miR-7114-3p	151	-24.78	hsa_circ_0048642	hsa-miR-2355-3p	160	-21.48	hsa_circ_0052089	hsa-miR-6780b-5p	153	-27.8
hsa_circ_0072816	hsa-miR-4254	157	-27.42	hsa_circ_0048642	hsa-miR-5589-5p	142	-20.71	hsa_circ_0052089	hsa-miR-6796-5p	169	-30.48
hsa_circ_0072816	hsa-miR-3174	163	-22.72	hsa_circ_0048642	hsa-miR-6743-3p	140	-24.83	hsa_circ_0052089	hsa-miR-483-3p	148	-22.68
hsa_circ_0072816	hsa-miR-3609	170	-24.06	hsa_circ_0048642	hsa-miR-4632-5p	145	-24.75	hsa_circ_0052089	hsa-miR-4747-5p	162	-29.98
hsa_circ_0072816	hsa-miR-378h	155	-22.36	hsa_circ_0048642	hsa-miR-1199-3p	147	-25.28	hsa_circ_0052089	hsa-miR-6768-3p	147	-24.05
hsa_circ_0072816	hsa-miR-619-5p	187	-38.65	hsa_circ_0048642	hsa-miR-6751-3p	146	-20.36	hsa_circ_0052089	hsa-miR-6748-3p	147	-28.03
hsa_circ_0072816	hsa-miR-550a-3p	153	-22.5	hsa_circ_0048642	hsa-miR-6871-5p	164	-25.29	hsa_circ_0052089	hsa-miR-661	163	-31.22
hsa_circ_0072816	hsa-let-7e-5p	150	-21.4	hsa_circ_0048642	hsa-miR-4728-5p	155	-28.4	hsa_circ_0052089	hsa-miR-3619-5p	147	-20.94
hsa_circ_0072816	hsa-miR-5189-5p	160	-26.84	hsa_circ_0048642	hsa-miR-6854-5p	140	-20.5	hsa_circ_0052089	hsa-miR-3928-3p	152	-22.07
hsa_circ_0072816	hsa-miR-203b-3p	146	-20.07	hsa_circ_0048642	hsa-miR-6729-5p	149	-20.1	hsa_circ_0052089	hsa-miR-6799-5p	160	-23.97
hsa_circ_0072816	hsa-miR-1296-3p	148	-22.79	hsa_circ_0048642	hsa-miR-4292	148	-21.91	hsa_circ_0052089	hsa-miR-6751-5p	159	-27.16
hsa_circ_0072816	hsa-miR-4724-5p	164	-26.53	hsa_circ_0048642	hsa-miR-1273g-3p	166	-29.53	hsa_circ_0052089	hsa-miR-1207-5p	163	-33.81
hsa_circ_0072816	hsa-miR-4700-3p	151	-28.03	hsa_circ_0048642	hsa-miR-6837-5p	157	-28.76	hsa_circ_0052089	hsa-miR-3189-3p	158	-21.81
hsa_circ_0072816	hsa-miR-6843-3p	160	-22.18	hsa_circ_0048642	hsa-miR-6801-3p	149	-23.09	hsa_circ_0052089	hsa-miR-6880-5p	153	-22.08
hsa_circ_0072816	hsa-miR-3929	169	-28.99	hsa_circ_0048642	hsa-miR-324-5p	145	-22.57	hsa_circ_0052089	hsa-miR-211-3p	144	-22.72
hsa_circ_0072816	hsa-miR-6798-3p	144	-20.7	hsa_circ_0048642	hsa-miR-3157-5p	151	-20.93	hsa_circ_0052089	hsa-miR-7150	156	-24.18
hsa_circ_0072816	hsa-miR-1910-5p	153	-25.49	hsa_circ_0048642	hsa-miR-516b-3p	150	-21.96	hsa_circ_0052089	hsa-miR-6504-3p	156	-20.56
hsa_circ_0072816	hsa-miR-320a	159	-20.97	hsa_circ_0048642	hsa-miR-8064	156	-21.21	hsa_circ_0052089	hsa-miR-2392	154	-20.68
hsa_circ_0072816	hsa-miR-1827	158	-20.83	hsa_circ_0048642	hsa-miR-7110-3p	160	-25.9	hsa_circ_0052089	hsa-miR-6801-5p	150	-21.67
hsa_circ_0072816	hsa-miR-4701-3p	157	-22.84	hsa_circ_0048642	hsa-miR-762	161	-35.74	hsa_circ_0052089	hsa-miR-141-5p	141	-22.96
hsa_circ_0072816	hsa-miR-320b	159	-20.5	hsa_circ_0048642	hsa-miR-3689c	152	-25.96	hsa_circ_0052089	hsa-miR-3614-5p	152	-25.37
hsa_circ_0072816	hsa-miR-505-5p	153	-25.06	hsa_circ_0048642	hsa-miR-6508-3p	146	-20.12	hsa_circ_0052089	hsa-miR-4665-5p	149	-24.95
hsa_circ_0072816	hsa-miR-6781-5p	141	-20.96	hsa_circ_0048642	hsa-miR-3181	151	-25.75	hsa_circ_0052089	hsa-miR-3138	172	-26.68
hsa_circ_0072816	hsa-miR-6729-3p	157	-24.75	hsa_circ_0048642	hsa-miR-5193	154	-21.04	hsa_circ_0052089	hsa-miR-7106-5p	158	-27.24
hsa_circ_0072816	hsa-let-7c-5p	157	-21.07	hsa_circ_0048642	hsa-miR-7843-5p	159	-31.93	hsa_circ_0052089	hsa-miR-6754-5p	154	-23.13
hsa_circ_0072816	hsa-miR-6783-3p	168	-31.27	hsa_circ_0048642	hsa-miR-4758-3p	160	-33.61	hsa_circ_0052089	hsa-miR-4472	147	-20.08
hsa_circ_0072816	hsa-miR-6165	152	-21.35	hsa_circ_0048642	hsa-miR-670-5p	150	-23.79	hsa_circ_0052089	hsa-miR-199b-5p	146	-22.43
hsa_circ_0072816	hsa-miR-6865-5p	148	-24.78	hsa_circ_0048642	hsa-miR-4711-5p	151	-22.44	hsa_circ_0052089	hsa-miR-4700-5p	158	-28.61
hsa_circ_0072816	hsa-miR-5699-3p	142	-20.52	hsa_circ_0048642	hsa-miR-4459	167	-32.57	hsa_circ_0052089	hsa-miR-6734-3p	163	-22.21
hsa_circ_0072816	hsa-miR-874-5p	163	-22.22	hsa_circ_0048642	hsa-miR-4485-3p	148	-20.89	hsa_circ_0052089	hsa-miR-6870-5p	144	-24.34
hsa_circ_0072816	hsa-miR-7845-5p	150	-20.05	hsa_circ_0048642	hsa-miR-3648	152	-32.83	hsa_circ_0052089	hsa-miR-1275	154	-22.93
hsa_circ_0072816	hsa-miR-518c-3p	141	-20.98	hsa_circ_0048642	hsa-miR-6081	154	-26	hsa_circ_0052089	hsa-miR-7154-3p	154	-22.02
hsa_circ_0072816	hsa-miR-3940-3p	147	-21.72	hsa_circ_0048642	hsa-miR-6829-5p	146	-25.85	hsa_circ_0052089	hsa-miR-6745	145	-22.63
hsa_circ_0072816	hsa-miR-218-2-3p	164	-20.51	hsa_circ_0048642	hsa-miR-4632-3p	155	-29.84	hsa_circ_0052089	hsa-miR-6814-5p	147	-21.06
hsa_circ_0072816	hsa-miR-6742-3p	148	-20.4	hsa_circ_0048642	hsa-miR-1237-3p	143	-23.4	hsa_circ_0052089	hsa-miR-6860	154	-23.88
hsa_circ_0072816	hsa-miR-6796-3p	162	-25.31	hsa_circ_0048642	hsa-miR-1268a	164	-32.21	hsa_circ_0052089	hsa-miR-4267	145	-20.79
hsa_circ_0072816	hsa-miR-15a-3p	155	-22.09	hsa_circ_0048642	hsa-miR-4661-3p	155	-25.7	hsa_circ_0052089	hsa-miR-6825-5p	151	-26.8
hsa_circ_0072816	hsa-miR-6790-5p	149	-24.59	hsa_circ_0048642	hsa-miR-6757-5p	141	-20.8	hsa_circ_0052089	hsa-miR-365a-5p	167	-29.41
hsa_circ_0072816	hsa-miR-1226-5p	158	-24.16	hsa_circ_0048642	hsa-miR-6758-5p	159	-25.08	hsa_circ_0052089	hsa-miR-196b-5p	145	-20.39
hsa_circ_0072816	hsa-miR-5095	187	-40.54	hsa_circ_0048642	hsa-miR-1229-3p	151	-23.24	hsa_circ_0052089	hsa-miR-219b-5p	163	-25.99
hsa_circ_0072816	hsa-miR-296-3p	152	-24.33	hsa_circ_0048642	hsa-miR-3185	157	-20.16	hsa_circ_0052089	hsa-miR-6510-5p	148	-20.5
hsa_circ_0072816	hsa-miR-7160-5p	163	-29.36	hsa_circ_0048642	hsa-miR-1539	157	-28.82	hsa_circ_0052089	hsa-miR-6857-5p	149	-24.86
hsa_circ_0072816	hsa-miR-6720-5p	160	-29.26	hsa_circ_0048642	hsa-miR-6842-5p	151	-28.94	hsa_circ_0052089	hsa-miR-30b-3p	166	-25
hsa_circ_0072816	hsa-miR-6752-3p	159	-28.12	hsa_circ_0048642	hsa-miR-4745-5p	145	-26.24	hsa_circ_0052089	hsa-miR-6780a-5p	155	-29.16
hsa_circ_0072816	hsa-miR-6086	165	-30.15	hsa_circ_0048642	hsa-miR-7111-5p	154	-27.73	hsa_circ_0052089	hsa-miR-6724-5p	146	-22.46
hsa_circ_0072816	hsa-miR-4723-5p	167	-29.77	hsa_circ_0048642	hsa-miR-18a-3p	144	-25.05	hsa_circ_0052089	hsa-miR-1178-3p	161	-22.54
hsa_circ_0072816	hsa-miR-1976	153	-22.99	hsa_circ_0048642	hsa-miR-6820-3p	148	-20.83	hsa_circ_0052089	hsa-miR-3187-5p	154	-25.4
hsa_circ_0029231	hsa-miR-4768-5p	165	-25.68	hsa_circ_0048642	hsa-miR-4745-3p	145	-28.81	hsa_circ_0052089	hsa-miR-4716-3p	164	-23.34
hsa_circ_0029231	hsa-miR-6833-3p	164	-21.05	hsa_circ_0048642	hsa-miR-4725-5p	159	-24.37	hsa_circ_0052089	hsa-miR-361-3p	154	-22.92
hsa_circ_0088922	hsa-miR-4649-5p	155	-26.86	hsa_circ_0048642	hsa-miR-654-5p	147	-27.94	hsa_circ_0052089	hsa-miR-4298	160	-26.7
hsa_circ_0088922	hsa-miR-1250-5p	163	-28.05	hsa_circ_0048642	hsa-miR-6799-3p	158	-25.3	hsa_circ_0052089	hsa-miR-4755-3p	156	-24.97
hsa_circ_0088922	hsa-miR-3622a-5p	167	-34.11	hsa_circ_0048642	hsa-miR-939-5p	141	-21.52	hsa_circ_0052089	hsa-miR-4793-5p	159	-26.87
hsa_circ_0088922	hsa-miR-4709-3p	157	-22.98	hsa_circ_0048642	hsa-miR-485-5p	160	-27.92	hsa_circ_0052089	hsa-miR-6731-5p	166	-27.28
hsa_circ_0088922	hsa-miR-6891-5p	156	-26.42	hsa_circ_0048642	hsa-miR-6810-3p	153	-30.16	hsa_circ_0052089	hsa-miR-3150a-3p	149	-25.11
hsa_circ_0088922	hsa-miR-1298-3p	156	-22.27	hsa_circ_0048642	hsa-miR-6851-5p	151	-27.28	hsa_circ_0052089	hsa-miR-4516	146	-20.99
hsa_circ_0088922	hsa-miR-3155a	157	-22.35	hsa_circ_0048642	hsa-miR-5685	143	-21.7	hsa_circ_0052089	hsa-miR-3689b-3p	166	-25.17
hsa_circ_0088922	hsa-miR-6780b-5p	169	-33	hsa_circ_0048642	hsa-miR-6756-5p	158	-35.85	hsa_circ_0052089	hsa-miR-5197-3p	161	-21.07
hsa_circ_0088922	hsa-miR-6796-5p	146	-21.6	hsa_circ_0048642	hsa-miR-662	151	-24.44	hsa_circ_0052089	hsa-miR-637	145	-27.14
hsa_circ_0088922	hsa-miR-2110	160	-24.65	hsa_circ_0048642	hsa-miR-1205	160	-21.28	hsa_circ_0052089	hsa-miR-370-5p	154	-22.11
hsa_circ_0088922	hsa-miR-4474-3p	153	-23.16	hsa_circ_0048642	hsa-miR-4646-3p	160	-23.74	hsa_circ_0052089	hsa-miR-6760-3p	159	-25.45
hsa_circ_0088922	hsa-miR-1248	164	-25.12	hsa_circ_0048642	hsa-miR-671-5p	162	-28.7	hsa_circ_0052089	hsa-miR-6515-5p	152	-25.86
hsa_circ_0088922	hsa-miR-4763-5p	154	-28.93	hsa_circ_0048642	hsa-miR-7108-3p	162	-34.79	hsa_circ_0052089	hsa-miR-5196-5p	168	-32.58
hsa_circ_0088922	hsa-miR-6132	147	-20.34	hsa_circ_0048642	hsa-miR-5698	166	-27.69	hsa_circ_0052089	hsa-miR-186-3p	160	-21.78
hsa_circ_0088922	hsa-miR-6797-5p	147	-22.16	hsa_circ_0048642	hsa-miR-6824-5p	175	-39.39	hsa_circ_0052089	hsa-miR-4731-5p	145	-23.46
hsa_circ_0088922	hsa-miR-4722-5p	162	-26.76	hsa_circ_0048642	hsa-miR-604	148	-21.17	hsa_circ_0052089	hsa-miR-7155-5p	154	-26.79
hsa_circ_0088922	hsa-miR-4525	161	-30.2	hsa_circ_0048642	hsa-miR-4743-5p	165	-33.22	hsa_circ_0052089	hsa-miR-4505	147	-25.65
hsa_circ_0088922	hsa-miR-486-3p	146	-20.94	hsa_circ_0048642	hsa-miR-6763-5p	168	-32.6	hsa_circ_0052089	hsa-miR-199a-5p	141	-22.77
hsa_circ_0088922	hsa-miR-449a	158	-24.06	hsa_circ_0048642	hsa-miR-6809-5p	140	-22.73	hsa_circ_0052089	hsa-miR-4268	160	-21.2
hsa_circ_0088922	hsa-miR-3619-5p	145	-25.35	hsa_circ_0048642	hsa-miR-4667-3p	165	-24.32	hsa_circ_0052089	hsa-miR-766-5p	168	-30.06
hsa_circ_0088922	hsa-miR-7113-5p	148	-22.43	hsa_circ_0048642	hsa-miR-3196	151	-27.2	hsa_circ_0052089	hsa-miR-3689a-3p	159	-24.9
hsa_circ_0088922	hsa-miR-766-3p	164	-27.01	hsa_circ_0048642	hsa-miR-6840-5p	151	-31.56	hsa_circ_0052089	hsa-miR-3678-3p	149	-20.84
hsa_circ_0088922	hsa-miR-92b-5p	160	-29.89	hsa_circ_0048642	hsa-miR-3620-3p	156	-27.66	hsa_circ_0052089	hsa-miR-3194-5p	144	-21.8
hsa_circ_0088922	hsa-miR-6829-3p	156	-27.29	hsa_circ_0048642	hsa-miR-4685-5p	162	-37.05	hsa_circ_0052089	hsa-miR-4725-3p	159	-26.62
hsa_circ_0088922	hsa-miR-5584-5p	155	-22.61	hsa_circ_0048642	hsa-miR-6767-5p	164	-22.81	hsa_circ_0052089	hsa-miR-1914-3p	151	-26.77
hsa_circ_0088922	hsa-miR-4710	154	-27.19	hsa_circ_0048642	hsa-miR-658	151	-29.98	hsa_circ_0052089	hsa-miR-3687	146	-20.78
hsa_circ_0088922	hsa-miR-4715-3p	152	-20.8	hsa_circ_0048642	hsa-miR-5588-5p	156	-20.35	hsa_circ_0052089	hsa-miR-6769a-3p	151	-21.98
hsa_circ_0088922	hsa-miR-191-3p	153	-20.82	hsa_circ_0048642	hsa-miR-504-5p	160	-25.9	hsa_circ_0052089	hsa-miR-6837-3p	159	-20.73
hsa_circ_0088922	hsa-miR-6799-5p	160	-28.38	hsa_circ_0048642	hsa-miR-132-5p	158	-21.88	hsa_circ_0052089	hsa-miR-4728-5p	145	-24.72
hsa_circ_0088922	hsa-miR-1915-3p	151	-24.65	hsa_circ_0048642	hsa-miR-5787	152	-28.45	hsa_circ_0052089	hsa-miR-6743-5p	151	-28.81
hsa_circ_0088922	hsa-miR-6778-5p	149	-23.37	hsa_circ_0048642	hsa-miR-1909-3p	155	-26.54	hsa_circ_0052089	hsa-miR-3157-5p	152	-20.4
hsa_circ_0088922	hsa-miR-1273f	151	-21.5	hsa_circ_0048642	hsa-miR-6871-3p	143	-23.33	hsa_circ_0052089	hsa-miR-143-3p	153	-21.19
hsa_circ_0088922	hsa-miR-1301-3p	158	-22.67	hsa_circ_0048642	hsa-miR-6803-5p	166	-32.21	hsa_circ_0052089	hsa-miR-612	167	-22.88
hsa_circ_0088922	hsa-miR-370-3p	140	-22.34	hsa_circ_0048642	hsa-miR-615-3p	152	-22.51	hsa_circ_0052089	hsa-miR-8089	165	-27.97
hsa_circ_0088922	hsa-miR-4751	159	-29.3	hsa_circ_0048642	hsa-miR-4787-5p	147	-31.11	hsa_circ_0052089	hsa-miR-3689c	166	-25.17
hsa_circ_0088922	hsa-miR-372-3p	167	-23.97	hsa_circ_0048642	hsa-miR-6852-5p	151	-23.73	hsa_circ_0052089	hsa-miR-4259	152	-23
hsa_circ_0088922	hsa-miR-6735-5p	154	-27.18	hsa_circ_0048642	hsa-miR-6089	177	-45.65	hsa_circ_0052089	hsa-miR-670-5p	152	-22.33
hsa_circ_0088922	hsa-miR-1207-5p	164	-40.24	hsa_circ_0048642	hsa-miR-520a-5p	146	-20.41	hsa_circ_0052089	hsa-miR-4711-5p	173	-27.94
hsa_circ_0088922	hsa-miR-6880-5p	143	-22.86	hsa_circ_0048642	hsa-miR-4492	149	-24.08	hsa_circ_0052089	hsa-miR-4459	146	-23.68
hsa_circ_0088922	hsa-miR-6869-3p	154	-30.41	hsa_circ_0048642	hsa-miR-7109-3p	174	-35.1	hsa_circ_0052089	hsa-miR-4667-5p	164	-28.79
hsa_circ_0088922	hsa-miR-657	167	-27.11	hsa_circ_0048642	hsa-miR-432-5p	152	-22.52	hsa_circ_0052089	hsa-miR-3175	154	-21.15
hsa_circ_0088922	hsa-miR-6791-3p	160	-30.02	hsa_circ_0048642	hsa-miR-3663-3p	149	-35.03	hsa_circ_0052089	hsa-miR-4661-3p	154	-20.11
hsa_circ_0088922	hsa-miR-4436b-3p	157	-26.08	hsa_circ_0048642	hsa-miR-1913	169	-35.28	hsa_circ_0052089	hsa-miR-7152-3p	158	-27.49
hsa_circ_0088922	hsa-miR-491-5p	147	-21.1	hsa_circ_0048642	hsa-miR-6886-5p	145	-23.09	hsa_circ_0052089	hsa-miR-1229-5p	159	-27.62
hsa_circ_0088922	hsa-miR-6887-3p	149	-22.95	hsa_circ_0048642	hsa-miR-3184-5p	167	-31.65	hsa_circ_0052089	hsa-miR-4270	157	-31.33
hsa_circ_0088922	hsa-miR-1193	149	-23.23	hsa_circ_0048642	hsa-miR-4290	152	-21.35	hsa_circ_0052089	hsa-miR-7111-5p	145	-25.8
hsa_circ_0088922	hsa-miR-20b-5p	155	-24.72	hsa_circ_0048642	hsa-miR-6885-5p	147	-25.45	hsa_circ_0052089	hsa-miR-1972	168	-27.31
hsa_circ_0088922	hsa-miR-4784	154	-20.6	hsa_circ_0048642	hsa-miR-503-5p	144	-24.54	hsa_circ_0052089	hsa-miR-6851-5p	156	-24.18
hsa_circ_0088922	hsa-miR-4638-3p	164	-29.94	hsa_circ_0048642	hsa-miR-6875-5p	145	-23.87	hsa_circ_0052089	hsa-miR-338-3p	157	-22.17
hsa_circ_0088922	hsa-miR-885-3p	145	-20.21	hsa_circ_0048642	hsa-miR-6779-5p	158	-33.58	hsa_circ_0052089	hsa-miR-5572	147	-20.44
hsa_circ_0088922	hsa-miR-1908-5p	150	-22.45	hsa_circ_0048642	hsa-miR-6769b-5p	157	-27.32	hsa_circ_0052089	hsa-miR-6756-3p	165	-28.01
hsa_circ_0088922	hsa-miR-6893-5p	162	-28.76	hsa_circ_0048642	hsa-miR-2861	158	-30.9	hsa_circ_0052089	hsa-miR-4515	150	-26.19
hsa_circ_0088922	hsa-miR-4539	140	-20.28	hsa_circ_0048642	hsa-miR-6501-3p	145	-21.19	hsa_circ_0052089	hsa-miR-365b-5p	151	-22.76
hsa_circ_0088922	hsa-miR-323b-5p	162	-20.02	hsa_circ_0048642	hsa-miR-1260b	152	-26.77	hsa_circ_0052089	hsa-miR-4456	163	-22.56
hsa_circ_0088922	hsa-miR-608	146	-22.51	hsa_circ_0048642	hsa-miR-185-3p	151	-25.59	hsa_circ_0052089	hsa-miR-196a-5p	145	-20.39
hsa_circ_0088922	hsa-miR-3621	146	-24	hsa_circ_0048642	hsa-miR-761	157	-28.12	hsa_circ_0052089	hsa-miR-6763-5p	155	-26.16
hsa_circ_0088922	hsa-miR-4650-5p	156	-22.62	hsa_circ_0048642	hsa-miR-4481	158	-28.82	hsa_circ_0052089	hsa-miR-4520-3p	146	-20.49
hsa_circ_0088922	hsa-miR-449b-3p	149	-25.38	hsa_circ_0048642	hsa-miR-128-2-5p	147	-25.29	hsa_circ_0052089	hsa-miR-5787	161	-32.88
hsa_circ_0088922	hsa-miR-4323	155	-25.72	hsa_circ_0048642	hsa-miR-328-5p	156	-38.95	hsa_circ_0052089	hsa-miR-6803-5p	176	-37.42
hsa_circ_0088922	hsa-miR-4665-5p	157	-30.18	hsa_circ_0048642	hsa-miR-6798-5p	158	-27.2	hsa_circ_0052089	hsa-miR-6852-5p	150	-24.6
hsa_circ_0088922	hsa-miR-302a-3p	160	-21.6	hsa_circ_0048642	hsa-miR-6752-5p	155	-34.48	hsa_circ_0052089	hsa-miR-4763-3p	171	-35.51
hsa_circ_0088922	hsa-miR-541-3p	160	-27.62	hsa_circ_0048642	hsa-miR-6894-5p	167	-30.92	hsa_circ_0052089	hsa-miR-6779-5p	145	-20.45
hsa_circ_0088922	hsa-miR-6881-3p	160	-20.54	hsa_circ_0048642	hsa-miR-4271	140	-20.6	hsa_circ_0052089	hsa-miR-2861	157	-31.44
hsa_circ_0088922	hsa-miR-6721-5p	143	-22.77	hsa_circ_0048642	hsa-miR-4792	147	-24.34	hsa_circ_0052089	hsa-miR-761	153	-22.93
hsa_circ_0088922	hsa-miR-7106-5p	153	-25.93	hsa_circ_0048642	hsa-miR-4691-3p	151	-26.61	hsa_circ_0052089	hsa-miR-5190	146	-21.25
hsa_circ_0088922	hsa-miR-6882-3p	162	-35.67	hsa_circ_0048642	hsa-miR-6842-3p	154	-21.56	hsa_circ_0052089	hsa-miR-6804-5p	153	-22.86
hsa_circ_0088922	hsa-miR-6754-5p	162	-26.79	hsa_circ_0048642	hsa-miR-7110-5p	160	-34.6	hsa_circ_0052089	hsa-miR-4773	145	-20.99
hsa_circ_0088922	hsa-miR-3191-3p	150	-21.34	hsa_circ_0048642	hsa-miR-4440	168	-32.94	hsa_circ_0052089	hsa-miR-4258	145	-21.28
hsa_circ_0088922	hsa-miR-3197	150	-24.85	hsa_circ_0048642	hsa-miR-6127	148	-24.1	hsa_circ_0052089	hsa-miR-4271	140	-27.97
hsa_circ_0088922	hsa-miR-5047	159	-20.28	hsa_circ_0048642	hsa-miR-4510	152	-21.14	hsa_circ_0052089	hsa-miR-1228-5p	146	-23.79
hsa_circ_0088922	hsa-miR-4446-5p	153	-21.42	hsa_circ_0048642	hsa-miR-1227-5p	150	-22.8	hsa_circ_0052089	hsa-miR-424-5p	154	-21.55
hsa_circ_0088922	hsa-miR-3194-3p	148	-21.51	hsa_circ_0048642	hsa-miR-760	155	-32.47	hsa_circ_0052089	hsa-miR-3667-3p	163	-27.3
hsa_circ_0088922	hsa-miR-2277-5p	145	-28.17	hsa_circ_0048642	hsa-miR-1296-3p	153	-31.54	hsa_circ_0052089	hsa-miR-3127-3p	147	-23.45
hsa_circ_0088922	hsa-miR-4476	141	-23.73	hsa_circ_0048642	hsa-miR-3929	141	-21.32	hsa_circ_0052089	hsa-miR-5189-5p	147	-23.93
hsa_circ_0088922	hsa-miR-4472	154	-25.7	hsa_circ_0048642	hsa-miR-7846-3p	161	-28.54	hsa_circ_0052089	hsa-miR-4435	147	-21.2
hsa_circ_0088922	hsa-miR-6821-5p	161	-35.51	hsa_circ_0048642	hsa-miR-1910-5p	160	-30.49	hsa_circ_0052089	hsa-miR-6749-3p	144	-21.69
hsa_circ_0088922	hsa-miR-1321	152	-23.41	hsa_circ_0048642	hsa-miR-6749-3p	158	-26.2	hsa_circ_0052089	hsa-miR-6783-3p	158	-20.91
hsa_circ_0088922	hsa-miR-2276-5p	150	-20.74	hsa_circ_0048642	hsa-miR-1299	149	-22.15	hsa_circ_0052089	hsa-miR-6165	144	-23.25
hsa_circ_0088922	hsa-miR-6840-3p	158	-26.79	hsa_circ_0048642	hsa-miR-6781-5p	163	-36.06	hsa_circ_0052089	hsa-miR-6742-3p	158	-24.27
hsa_circ_0088922	hsa-miR-6079	148	-21.92	hsa_circ_0048642	hsa-miR-6165	162	-31.84	hsa_circ_0052089	hsa-miR-6720-5p	152	-22.57
hsa_circ_0088922	hsa-miR-6511b-5p	158	-29.28	hsa_circ_0048642	hsa-miR-5699-3p	158	-29.65	hsa_circ_0052089	hsa-miR-8085	163	-29.46
hsa_circ_0088922	hsa-miR-520h	168	-25.22	hsa_circ_0048642	hsa-miR-874-5p	162	-27.48	hsa_circ_0052089	hsa-miR-4723-5p	140	-21.64
hsa_circ_0088922	hsa-miR-3616-3p	152	-20.74	hsa_circ_0048642	hsa-miR-933	167	-32.47	hsa_circ_0045812	hsa-miR-1226-3p	152	-21.29
hsa_circ_0088922	hsa-miR-4514	147	-20.46	hsa_circ_0048642	hsa-miR-212-5p	152	-22.76	hsa_circ_0045812	hsa-miR-6860	157	-28.23
hsa_circ_0088922	hsa-miR-141-3p	153	-20.65	hsa_circ_0048642	hsa-miR-4767	154	-21.4	hsa_circ_0045812	hsa-miR-4483	144	-20.32
hsa_circ_0088922	hsa-miR-4656	165	-34.28	hsa_circ_0048642	hsa-miR-6752-3p	153	-27.81	hsa_circ_0045812	hsa-miR-4676-5p	161	-23.18
hsa_circ_0088922	hsa-miR-1587	158	-29.11	hsa_circ_0048642	hsa-miR-4723-5p	156	-25	hsa_circ_0045812	hsa-miR-3187-5p	154	-22.84
hsa_circ_0088922	hsa-miR-93-5p	163	-23.49	hsa_circ_0048642	hsa-miR-4294	144	-21.57	hsa_circ_0045812	hsa-miR-1293	140	-20.67
hsa_circ_0088922	hsa-miR-6736-5p	145	-24.31	hsa_circ_0048642	hsa-miR-1976	145	-21.67	hsa_circ_0045812	hsa-miR-5589-5p	162	-25.35
hsa_circ_0088922	hsa-miR-764	161	-28	hsa_circ_0062598	hsa-miR-6882-3p	159	-21.28	hsa_circ_0045812	hsa-miR-612	159	-27.27
hsa_circ_0088922	hsa-miR-614	174	-35.9	hsa_circ_0062598	hsa-miR-3166	151	-21.4	hsa_circ_0045812	hsa-miR-493-3p	144	-20.83
hsa_circ_0088922	hsa-miR-1304-3p	157	-25.38	hsa_circ_0062598	hsa-miR-6751-3p	148	-21.6	hsa_circ_0045812	hsa-miR-6800-5p	157	-23.8
hsa_circ_0088922	hsa-miR-4707-5p	146	-32.42	hsa_circ_0062598	hsa-miR-1322	169	-22.58	hsa_circ_0045812	hsa-miR-5189-5p	157	-23.12
hsa_circ_0088922	hsa-miR-7703	152	-23.73	hsa_circ_0006378	hsa-miR-557	151	-23.95	hsa_circ_0000420	hsa-miR-3155a	149	-23.92
hsa_circ_0088922	hsa-miR-564	152	-21.63	hsa_circ_0006378	hsa-miR-5088-5p	155	-26.52	hsa_circ_0000420	hsa-miR-4638-5p	146	-20.28
hsa_circ_0088922	hsa-miR-4738-3p	151	-20.48	hsa_circ_0006378	hsa-miR-665	167	-29.64	hsa_circ_0000420	hsa-miR-661	143	-20.53
hsa_circ_0088922	hsa-miR-6792-3p	171	-30.75	hsa_circ_0006378	hsa-miR-3622b-3p	161	-23.75	hsa_circ_0000420	hsa-miR-4722-5p	157	-28.33
hsa_circ_0088922	hsa-miR-3922-3p	153	-23.41	hsa_circ_0006378	hsa-miR-4493	157	-24.17	hsa_circ_0000420	hsa-miR-4436a	149	-20.75
hsa_circ_0088922	hsa-miR-4694-3p	158	-21.41	hsa_circ_0006378	hsa-miR-3622a-5p	162	-25.61	hsa_circ_0000420	hsa-miR-766-3p	146	-23
hsa_circ_0088922	hsa-miR-3144-5p	163	-20.78	hsa_circ_0006378	hsa-miR-4709-3p	157	-22.65	hsa_circ_0000420	hsa-miR-6829-3p	157	-20.58
hsa_circ_0088922	hsa-miR-1275	146	-21.35	hsa_circ_0006378	hsa-miR-6738-5p	157	-22.09	hsa_circ_0000420	hsa-miR-4715-3p	150	-22.42
hsa_circ_0088922	hsa-miR-3937	151	-23.51	hsa_circ_0006378	hsa-miR-6891-5p	149	-21.05	hsa_circ_0000420	hsa-miR-1301-3p	169	-31.94
hsa_circ_0088922	hsa-miR-3064-5p	159	-23.79	hsa_circ_0006378	hsa-miR-3940-5p	165	-30.41	hsa_circ_0000420	hsa-miR-6807-5p	149	-20.18
hsa_circ_0088922	hsa-miR-3918	153	-28.14	hsa_circ_0006378	hsa-miR-3682-5p	171	-24.77	hsa_circ_0000420	hsa-miR-576-5p	158	-21.13
hsa_circ_0088922	hsa-miR-873-5p	151	-21.82	hsa_circ_0006378	hsa-miR-3155a	156	-24.99	hsa_circ_0000420	hsa-miR-4685-3p	157	-22.85
hsa_circ_0088922	hsa-miR-6766-5p	157	-24.55	hsa_circ_0006378	hsa-miR-5089-5p	156	-20.42	hsa_circ_0000420	hsa-miR-1285-3p	184	-35.39
hsa_circ_0088922	hsa-miR-6814-5p	160	-28.71	hsa_circ_0006378	hsa-miR-6740-5p	149	-24.34	hsa_circ_0000420	hsa-miR-20b-5p	165	-23.82
hsa_circ_0088922	hsa-miR-4269	150	-27.34	hsa_circ_0006378	hsa-miR-6793-3p	157	-26.26	hsa_circ_0000420	hsa-miR-106b-5p	163	-20.12
hsa_circ_0088922	hsa-miR-6884-5p	162	-22.8	hsa_circ_0006378	hsa-miR-3622a-3p	161	-23.72	hsa_circ_0000420	hsa-miR-2681-5p	172	-27.36
hsa_circ_0088922	hsa-miR-1184	156	-27.58	hsa_circ_0006378	hsa-miR-2276-3p	146	-24.16	hsa_circ_0000420	hsa-miR-5096	179	-31.93
hsa_circ_0088922	hsa-miR-4640-5p	159	-31.61	hsa_circ_0006378	hsa-miR-3120-3p	156	-30.14	hsa_circ_0000420	hsa-miR-6754-5p	152	-20.16
hsa_circ_0088922	hsa-miR-6860	165	-29.81	hsa_circ_0006378	hsa-miR-6780b-5p	163	-28.46	hsa_circ_0000420	hsa-miR-6867-3p	157	-23.69
hsa_circ_0088922	hsa-miR-4267	151	-22.49	hsa_circ_0006378	hsa-miR-4769-5p	146	-22.83	hsa_circ_0000420	hsa-miR-1273h-5p	167	-26.46
hsa_circ_0088922	hsa-miR-4726-5p	157	-28.57	hsa_circ_0006378	hsa-miR-1306-5p	153	-26.77	hsa_circ_0000420	hsa-miR-93-5p	165	-27.52
hsa_circ_0088922	hsa-miR-4726-3p	142	-23	hsa_circ_0006378	hsa-miR-6796-5p	149	-20.59	hsa_circ_0000420	hsa-miR-764	152	-27.01
hsa_circ_0088922	hsa-miR-589-3p	143	-21.74	hsa_circ_0006378	hsa-miR-2110	153	-21.74	hsa_circ_0000420	hsa-miR-6734-3p	149	-25.76
hsa_circ_0088922	hsa-miR-6861-3p	151	-25.05	hsa_circ_0006378	hsa-miR-483-3p	155	-24.61	hsa_circ_0000420	hsa-miR-1304-3p	167	-26.45
hsa_circ_0088922	hsa-miR-520a-3p	163	-24.86	hsa_circ_0006378	hsa-miR-1289	150	-21.61	hsa_circ_0000420	hsa-miR-7703	162	-25.89
hsa_circ_0088922	hsa-miR-3192-5p	148	-21.66	hsa_circ_0006378	hsa-miR-8485	190	-38.44	hsa_circ_0000420	hsa-miR-3190-5p	148	-20.6
hsa_circ_0088922	hsa-miR-6836-3p	161	-31.62	hsa_circ_0006378	hsa-miR-4474-3p	147	-24.19	hsa_circ_0000420	hsa-miR-4768-5p	167	-22.21
hsa_circ_0088922	hsa-miR-597-3p	157	-25.88	hsa_circ_0006378	hsa-miR-4488	145	-23.91	hsa_circ_0000420	hsa-miR-875-5p	174	-24.33
hsa_circ_0088922	hsa-miR-8075	162	-28.61	hsa_circ_0006378	hsa-miR-532-3p	152	-30.27	hsa_circ_0000420	hsa-miR-1184	155	-20.16
hsa_circ_0088922	hsa-miR-1471	148	-27.1	hsa_circ_0006378	hsa-miR-6813-3p	158	-22.67	hsa_circ_0000420	hsa-miR-6513-3p	163	-21.76
hsa_circ_0088922	hsa-miR-6825-5p	168	-32.42	hsa_circ_0006378	hsa-miR-3150b-3p	167	-26.57	hsa_circ_0000420	hsa-miR-4640-5p	152	-30.25
hsa_circ_0088922	hsa-miR-6749-5p	168	-39.72	hsa_circ_0006378	hsa-miR-6858-5p	163	-30.93	hsa_circ_0000420	hsa-miR-6860	146	-21.25
hsa_circ_0088922	hsa-miR-138-5p	155	-21.23	hsa_circ_0006378	hsa-miR-6768-3p	164	-23.94	hsa_circ_0000420	hsa-miR-510-5p	157	-24.66
hsa_circ_0088922	hsa-miR-4448	161	-23.43	hsa_circ_0006378	hsa-miR-4797-3p	164	-26.41	hsa_circ_0000420	hsa-miR-4726-5p	144	-22.35
hsa_circ_0088922	hsa-miR-3065-3p	149	-22.38	hsa_circ_0006378	hsa-miR-4638-5p	154	-28.96	hsa_circ_0000420	hsa-miR-4726-3p	142	-20.9
hsa_circ_0088922	hsa-miR-4487	155	-27.99	hsa_circ_0006378	hsa-miR-6868-3p	167	-22.26	hsa_circ_0000420	hsa-miR-597-3p	159	-21.46
hsa_circ_0088922	hsa-miR-6872-3p	155	-24.82	hsa_circ_0006378	hsa-miR-4650-3p	155	-22.78	hsa_circ_0000420	hsa-miR-3934-5p	155	-23.69
hsa_circ_0088922	hsa-miR-7704	156	-26.22	hsa_circ_0006378	hsa-miR-6748-3p	148	-21.34	hsa_circ_0000420	hsa-miR-6805-5p	151	-27.19
hsa_circ_0088922	hsa-miR-3934-3p	168	-29.51	hsa_circ_0006378	hsa-miR-6794-5p	153	-25.79	hsa_circ_0000420	hsa-miR-4645-3p	161	-25.73
hsa_circ_0088922	hsa-miR-4746-3p	153	-21.42	hsa_circ_0006378	hsa-miR-6132	153	-27.05	hsa_circ_0000420	hsa-miR-508-5p	152	-24.31
hsa_circ_0088922	hsa-miR-6791-5p	175	-38.86	hsa_circ_0006378	hsa-miR-4793-3p	157	-22.82	hsa_circ_0000420	hsa-miR-5192	158	-26.99
hsa_circ_0088922	hsa-miR-508-5p	152	-23.6	hsa_circ_0006378	hsa-miR-6818-3p	155	-20.25	hsa_circ_0000420	hsa-miR-581	157	-20.16
hsa_circ_0088922	hsa-miR-3909	151	-27.31	hsa_circ_0006378	hsa-miR-3162-3p	151	-22.88	hsa_circ_0000420	hsa-miR-6811-5p	164	-27.37
hsa_circ_0088922	hsa-miR-4417	148	-25.4	hsa_circ_0006378	hsa-miR-661	150	-26.51	hsa_circ_0000420	hsa-miR-6780a-5p	156	-25.64
hsa_circ_0088922	hsa-miR-4469	163	-27.16	hsa_circ_0006378	hsa-miR-4722-5p	168	-33.62	hsa_circ_0000420	hsa-miR-484	151	-23.14
hsa_circ_0088922	hsa-miR-1304-5p	161	-23.19	hsa_circ_0006378	hsa-miR-1277-5p	194	-20.07	hsa_circ_0000420	hsa-miR-4676-5p	154	-22.69
hsa_circ_0088922	hsa-miR-550a-5p	146	-20.89	hsa_circ_0006378	hsa-miR-1238-5p	159	-25.22	hsa_circ_0000420	hsa-miR-2115-5p	175	-26.21
hsa_circ_0088922	hsa-miR-6129	143	-20.01	hsa_circ_0006378	hsa-miR-3074-5p	154	-22.2	hsa_circ_0000420	hsa-miR-6735-3p	154	-23.7
hsa_circ_0088922	hsa-miR-4687-3p	154	-21.78	hsa_circ_0006378	hsa-miR-4436a	161	-25.06	hsa_circ_0000420	hsa-miR-3187-5p	154	-27.24
hsa_circ_0088922	hsa-miR-7974	166	-27.2	hsa_circ_0006378	hsa-miR-486-3p	157	-24.56	hsa_circ_0000420	hsa-miR-25-5p	144	-21.55
hsa_circ_0088922	hsa-miR-1249-5p	146	-21.99	hsa_circ_0006378	hsa-miR-5001-5p	166	-26.4	hsa_circ_0000420	hsa-miR-4538	156	-20.71
hsa_circ_0088922	hsa-miR-937-3p	160	-24.49	hsa_circ_0006378	hsa-miR-3619-5p	163	-30.6	hsa_circ_0000420	hsa-miR-1227-3p	151	-28.98
hsa_circ_0088922	hsa-miR-378g	148	-21.4	hsa_circ_0006378	hsa-miR-7113-5p	158	-27.15	hsa_circ_0000420	hsa-miR-1224-3p	149	-23.69
hsa_circ_0088922	hsa-miR-4691-5p	161	-25.31	hsa_circ_0006378	hsa-miR-766-3p	146	-23	hsa_circ_0000420	hsa-miR-204-5p	170	-24.5
hsa_circ_0088922	hsa-miR-3151-5p	147	-24.95	hsa_circ_0006378	hsa-miR-330-3p	166	-24.55	hsa_circ_0000420	hsa-miR-4695-5p	151	-29.7
hsa_circ_0088922	hsa-miR-6736-3p	143	-20.11	hsa_circ_0006378	hsa-miR-6829-3p	161	-30.45	hsa_circ_0000420	hsa-miR-6087	151	-24.44
hsa_circ_0088922	hsa-miR-324-3p	143	-24	hsa_circ_0006378	hsa-miR-5584-5p	161	-21.31	hsa_circ_0000420	hsa-miR-4786-5p	153	-29.23
hsa_circ_0088922	hsa-miR-520g-3p	174	-25.44	hsa_circ_0006378	hsa-miR-4710	147	-23.34	hsa_circ_0000420	hsa-miR-4252	154	-22.96
hsa_circ_0088922	hsa-miR-6748-5p	154	-23.96	hsa_circ_0006378	hsa-miR-3928-3p	146	-22.57	hsa_circ_0000420	hsa-miR-6762-5p	150	-21.74
hsa_circ_0088922	hsa-miR-484	151	-28.63	hsa_circ_0006378	hsa-miR-6799-5p	159	-30.95	hsa_circ_0000420	hsa-miR-6827-3p	152	-20.77
hsa_circ_0088922	hsa-miR-4441	162	-25.62	hsa_circ_0006378	hsa-miR-6787-3p	164	-27.77	hsa_circ_0000420	hsa-miR-17-5p	165	-23.82
hsa_circ_0088922	hsa-miR-526b-5p	166	-24.35	hsa_circ_0006378	hsa-miR-603	157	-21.24	hsa_circ_0000420	hsa-miR-3681-3p	157	-26.23
hsa_circ_0088922	hsa-miR-3620-5p	160	-28.42	hsa_circ_0006378	hsa-miR-6778-5p	147	-25.14	hsa_circ_0000420	hsa-miR-3653-5p	165	-21.73
hsa_circ_0088922	hsa-miR-134-3p	157	-24.37	hsa_circ_0006378	hsa-miR-1273f	158	-22.35	hsa_circ_0000420	hsa-miR-6845-5p	147	-20.6
hsa_circ_0088922	hsa-miR-4655-3p	156	-29.42	hsa_circ_0006378	hsa-miR-371b-3p	142	-22.73	hsa_circ_0000420	hsa-miR-504-3p	155	-23.82
hsa_circ_0088922	hsa-miR-30c-2-3p	153	-25.42	hsa_circ_0006378	hsa-miR-370-3p	145	-20.91	hsa_circ_0000420	hsa-miR-660-3p	170	-26.61
hsa_circ_0088922	hsa-miR-585-5p	160	-21.39	hsa_circ_0006378	hsa-miR-8071	145	-20.12	hsa_circ_0000420	hsa-miR-378a-5p	163	-24.85
hsa_circ_0088922	hsa-miR-1224-5p	159	-29.59	hsa_circ_0006378	hsa-miR-23a-5p	156	-23.98	hsa_circ_0000420	hsa-miR-20a-5p	165	-21.71
hsa_circ_0088922	hsa-miR-3714	151	-25.13	hsa_circ_0006378	hsa-miR-372-3p	160	-21.28	hsa_circ_0000420	hsa-miR-6849-3p	154	-26.05
hsa_circ_0088922	hsa-miR-940	152	-21.4	hsa_circ_0006378	hsa-miR-4326	156	-26.13	hsa_circ_0000420	hsa-miR-1273g-3p	195	-43.01
hsa_circ_0088922	hsa-miR-1292-3p	161	-34.42	hsa_circ_0006378	hsa-miR-6751-5p	145	-23.22	hsa_circ_0000420	hsa-miR-500b-3p	156	-20.25
hsa_circ_0088922	hsa-miR-7847-3p	166	-29.41	hsa_circ_0006378	hsa-miR-6807-5p	174	-30.8	hsa_circ_0000420	hsa-miR-200b-5p	146	-22.87
hsa_circ_0088922	hsa-miR-4497	151	-25.17	hsa_circ_0006378	hsa-miR-6735-5p	170	-36.08	hsa_circ_0000420	hsa-miR-3157-5p	179	-27.97
hsa_circ_0088922	hsa-miR-3187-5p	166	-30.43	hsa_circ_0006378	hsa-miR-1207-5p	158	-30.78	hsa_circ_0000420	hsa-miR-612	145	-21.74
hsa_circ_0088922	hsa-miR-6820-5p	148	-23.91	hsa_circ_0006378	hsa-miR-6880-5p	161	-29.25	hsa_circ_0000420	hsa-miR-4524a-3p	154	-23.03
hsa_circ_0088922	hsa-miR-520e	167	-24.26	hsa_circ_0006378	hsa-miR-6805-3p	158	-21.46	hsa_circ_0000420	hsa-miR-6512-3p	146	-21.23
hsa_circ_0088922	hsa-miR-6783-5p	158	-22.25	hsa_circ_0006378	hsa-miR-623	156	-23.24	hsa_circ_0000420	hsa-miR-4459	176	-35.77
hsa_circ_0088922	hsa-miR-4651	156	-27.25	hsa_circ_0006378	hsa-miR-4689	167	-28.34	hsa_circ_0000420	hsa-miR-128-3p	170	-26.36
hsa_circ_0088922	hsa-miR-4329	160	-24.44	hsa_circ_0006378	hsa-miR-5003-3p	155	-20.4	hsa_circ_0000420	hsa-miR-4270	158	-25.72
hsa_circ_0088922	hsa-miR-4749-5p	145	-23.85	hsa_circ_0006378	hsa-miR-621	150	-20.2	hsa_circ_0000420	hsa-miR-1255b-2-3p	157	-21.06
hsa_circ_0088922	hsa-miR-6133	152	-24.03	hsa_circ_0006378	hsa-miR-6791-3p	154	-22.52	hsa_circ_0000420	hsa-miR-1972	152	-22.38
hsa_circ_0088922	hsa-miR-4446-3p	147	-24.28	hsa_circ_0006378	hsa-miR-4436b-3p	169	-27.71	hsa_circ_0000420	hsa-miR-211-5p	160	-21.52
hsa_circ_0088922	hsa-miR-6777-3p	154	-24	hsa_circ_0006378	hsa-miR-338-5p	160	-20.38	hsa_circ_0000420	hsa-miR-140-3p	153	-23.48
hsa_circ_0088922	hsa-miR-345-5p	151	-27.34	hsa_circ_0006378	hsa-miR-7150	154	-25.29	hsa_circ_0000420	hsa-miR-513a-5p	151	-20.26
hsa_circ_0088922	hsa-miR-5008-5p	155	-28.46	hsa_circ_0006378	hsa-miR-593-5p	171	-31.35	hsa_circ_0000420	hsa-miR-3907	148	-21.24
hsa_circ_0088922	hsa-miR-4776-5p	156	-20.37	hsa_circ_0006378	hsa-miR-1228-3p	168	-29.39	hsa_circ_0000420	hsa-miR-5683	165	-20.2
hsa_circ_0088922	hsa-miR-92a-2-5p	164	-27.01	hsa_circ_0006378	hsa-miR-4685-3p	155	-23.04	hsa_circ_0000420	hsa-miR-6780b-3p	162	-24.76
hsa_circ_0088922	hsa-miR-6813-5p	146	-28.1	hsa_circ_0006378	hsa-miR-6765-3p	169	-32.78	hsa_circ_0000420	hsa-miR-658	146	-29.93
hsa_circ_0088922	hsa-miR-4466	146	-29.22	hsa_circ_0006378	hsa-miR-4286	153	-22.73	hsa_circ_0000420	hsa-miR-1273e	180	-31.74
hsa_circ_0088922	hsa-miR-6764-5p	147	-26.07	hsa_circ_0006378	hsa-miR-6887-3p	152	-25.34	hsa_circ_0000420	hsa-miR-6089	168	-39.94
hsa_circ_0088922	hsa-miR-34a-5p	167	-23.34	hsa_circ_0006378	hsa-miR-1285-3p	187	-35.06	hsa_circ_0000420	hsa-miR-3155b	149	-22.89
hsa_circ_0088922	hsa-miR-6769a-5p	149	-23.63	hsa_circ_0006378	hsa-miR-3153	165	-25.44	hsa_circ_0000420	hsa-miR-6794-3p	157	-29.95
hsa_circ_0088922	hsa-miR-3130-3p	149	-20.56	hsa_circ_0006378	hsa-miR-525-5p	147	-22.19	hsa_circ_0000420	hsa-miR-4433a-3p	146	-21.16
hsa_circ_0088922	hsa-miR-6772-3p	146	-25.37	hsa_circ_0006378	hsa-miR-6733-3p	158	-20.14	hsa_circ_0000420	hsa-miR-106b-3p	149	-21.66
hsa_circ_0088922	hsa-miR-874-3p	146	-24.71	hsa_circ_0006378	hsa-miR-20b-5p	177	-27.62	hsa_circ_0000420	hsa-miR-5571-5p	142	-24.8
hsa_circ_0088922	hsa-miR-331-3p	147	-22.85	hsa_circ_0006378	hsa-miR-1260a	172	-33.15	hsa_circ_0000420	hsa-miR-6827-5p	152	-20.53
hsa_circ_0088922	hsa-miR-4516	141	-21.62	hsa_circ_0006378	hsa-miR-4784	146	-20.34	hsa_circ_0000420	hsa-miR-1286	165	-20.83
hsa_circ_0088922	hsa-miR-6071	153	-20.87	hsa_circ_0006378	hsa-miR-2682-3p	156	-23	hsa_circ_0000420	hsa-miR-7641	156	-23.52
hsa_circ_0088922	hsa-miR-6879-5p	163	-35.48	hsa_circ_0006378	hsa-miR-4418	146	-20.7	hsa_circ_0000420	hsa-miR-143-5p	175	-29.85
hsa_circ_0088922	hsa-miR-6878-3p	162	-20.99	hsa_circ_0006378	hsa-miR-4640-3p	162	-30.64	hsa_circ_0000420	hsa-miR-6779-5p	144	-21.93
hsa_circ_0088922	hsa-miR-4695-5p	154	-32.64	hsa_circ_0006378	hsa-miR-106b-5p	175	-22.7	hsa_circ_0000420	hsa-miR-4653-5p	143	-20.4
hsa_circ_0088922	hsa-miR-3665	155	-25.03	hsa_circ_0006378	hsa-miR-3126-5p	150	-23.34	hsa_circ_0000420	hsa-miR-6798-5p	165	-31.11
hsa_circ_0088922	hsa-miR-214-3p	158	-21.68	hsa_circ_0006378	hsa-miR-6715a-3p	157	-22.77	hsa_circ_0000420	hsa-miR-6894-5p	142	-21.48
hsa_circ_0088922	hsa-miR-6087	146	-24.11	hsa_circ_0006378	hsa-miR-6846-5p	166	-31.83	hsa_circ_0000420	hsa-miR-451b	162	-21.77
hsa_circ_0088922	hsa-miR-346	156	-23.26	hsa_circ_0006378	hsa-miR-106a-5p	177	-23.38	hsa_circ_0000420	hsa-miR-5189-5p	161	-28.02
hsa_circ_0088922	hsa-miR-2355-5p	161	-22.76	hsa_circ_0006378	hsa-miR-3692-5p	171	-29.16	hsa_circ_0000420	hsa-miR-6737-3p	148	-21.04
hsa_circ_0088922	hsa-miR-4749-3p	154	-22.15	hsa_circ_0006378	hsa-miR-4519	147	-20.26	hsa_circ_0000420	hsa-miR-505-5p	151	-24.41
hsa_circ_0088922	hsa-miR-6850-3p	161	-33.06	hsa_circ_0006378	hsa-miR-6892-5p	157	-20.46	hsa_circ_0000420	hsa-miR-4639-3p	160	-24.42
hsa_circ_0088922	hsa-miR-302d-3p	167	-22.18	hsa_circ_0006378	hsa-miR-6075	146	-20.88	hsa_circ_0000420	hsa-miR-5699-3p	155	-23.74
hsa_circ_0088922	hsa-miR-210-3p	155	-26.49	hsa_circ_0006378	hsa-miR-495-5p	168	-22.6	hsa_circ_0000420	hsa-miR-6873-3p	159	-21.82
hsa_circ_0088922	hsa-miR-6762-5p	143	-22.54	hsa_circ_0006378	hsa-miR-1908-5p	145	-27.65	hsa_circ_0000420	hsa-miR-7160-5p	147	-22.65
hsa_circ_0088922	hsa-miR-4687-5p	161	-31.4	hsa_circ_0006378	hsa-miR-2277-3p	147	-21.16	hsa_circ_0000420	hsa-miR-6720-5p	151	-22.35
hsa_circ_0088922	hsa-miR-656-5p	174	-32.25	hsa_circ_0006378	hsa-miR-3162-5p	149	-23.82	hsa_circ_0000420	hsa-miR-6086	148	-24.43
hsa_circ_0088922	hsa-miR-637	157	-22.37	hsa_circ_0006378	hsa-miR-6893-5p	165	-30.28	hsa_circ_0000420	hsa-miR-6846-3p	146	-20.31
hsa_circ_0088922	hsa-miR-7108-5p	163	-33.26	hsa_circ_0006378	hsa-miR-6821-3p	145	-23.09	hsa_circ_0057515	hsa-miR-3155a	153	-23.41
hsa_circ_0088922	hsa-miR-3690	161	-24.22	hsa_circ_0006378	hsa-miR-608	158	-31.9	hsa_circ_0057515	hsa-miR-320c	155	-22.87
hsa_circ_0088922	hsa-miR-17-5p	154	-20.64	hsa_circ_0006378	hsa-miR-6857-3p	154	-24.8	hsa_circ_0057515	hsa-miR-623	150	-20.25
hsa_circ_0088922	hsa-miR-6873-5p	160	-26.59	hsa_circ_0006378	hsa-miR-449b-3p	157	-23.37	hsa_circ_0057515	hsa-miR-1260a	157	-23.85
hsa_circ_0088922	hsa-miR-4674	163	-36.84	hsa_circ_0006378	hsa-miR-4253	146	-20.49	hsa_circ_0057515	hsa-miR-6817-3p	157	-20.34
hsa_circ_0088922	hsa-miR-6876-5p	146	-23.35	hsa_circ_0006378	hsa-miR-5096	191	-40.96	hsa_circ_0057515	hsa-miR-3138	156	-22.84
hsa_circ_0088922	hsa-miR-377-5p	156	-21.58	hsa_circ_0006378	hsa-miR-5195-5p	161	-20.8	hsa_circ_0057515	hsa-miR-139-5p	167	-20.63
hsa_circ_0088922	hsa-miR-370-5p	152	-23.35	hsa_circ_0006378	hsa-miR-6501-5p	154	-21.02	hsa_circ_0057515	hsa-miR-301a-5p	166	-20.78
hsa_circ_0088922	hsa-miR-8060	160	-20.04	hsa_circ_0006378	hsa-miR-4323	154	-26.63	hsa_circ_0057515	hsa-miR-6511b-5p	160	-27.77
hsa_circ_0088922	hsa-miR-4486	157	-28.73	hsa_circ_0006378	hsa-miR-4750-3p	140	-26.38	hsa_circ_0057515	hsa-miR-6766-5p	165	-26.32
hsa_circ_0088922	hsa-miR-4534	154	-24.17	hsa_circ_0006378	hsa-miR-4665-5p	162	-34.09	hsa_circ_0057515	hsa-miR-8087	167	-20.98
hsa_circ_0088922	hsa-miR-6834-3p	166	-26.02	hsa_circ_0006378	hsa-miR-302a-3p	164	-21.78	hsa_circ_0057515	hsa-miR-320d	155	-21.15
hsa_circ_0088922	hsa-miR-6732-5p	157	-30.13	hsa_circ_0006378	hsa-miR-3129-5p	163	-22.52	hsa_circ_0057515	hsa-miR-1224-3p	148	-21.22
hsa_circ_0088922	hsa-miR-4690-3p	147	-27.53	hsa_circ_0006378	hsa-miR-3972	140	-20.2	hsa_circ_0057515	hsa-miR-6511a-5p	152	-25.79
hsa_circ_0088922	hsa-miR-6765-5p	160	-30.44	hsa_circ_0006378	hsa-miR-31-5p	157	-23.99	hsa_circ_0057515	hsa-miR-3202	174	-25.95
hsa_circ_0088922	hsa-miR-4671-5p	152	-20.55	hsa_circ_0006378	hsa-miR-541-3p	155	-23.79	hsa_circ_0057515	hsa-miR-4505	158	-25.47
hsa_circ_0088922	hsa-miR-6836-5p	158	-29.37	hsa_circ_0006378	hsa-miR-3138	152	-21.13	hsa_circ_0057515	hsa-miR-6828-5p	154	-20.83
hsa_circ_0088922	hsa-miR-6515-5p	148	-24.21	hsa_circ_0006378	hsa-miR-3142	155	-22.39	hsa_circ_0057515	hsa-miR-4433a-5p	153	-27.34
hsa_circ_0088922	hsa-miR-6504-5p	153	-25	hsa_circ_0006378	hsa-miR-6775-3p	152	-21.77	hsa_circ_0057515	hsa-miR-5589-5p	145	-20.25
hsa_circ_0088922	hsa-miR-627-5p	159	-25.06	hsa_circ_0006378	hsa-miR-6721-5p	146	-21.77	hsa_circ_0057515	hsa-miR-4496	146	-21.44
hsa_circ_0088922	hsa-miR-3689d	151	-27.73	hsa_circ_0006378	hsa-miR-7106-5p	157	-26	hsa_circ_0057515	hsa-miR-4429	155	-21.19
hsa_circ_0088922	hsa-miR-6878-5p	156	-23.39	hsa_circ_0006378	hsa-miR-4778-3p	158	-21.43	hsa_circ_0057515	hsa-miR-3175	146	-21.83
hsa_circ_0088922	hsa-miR-6845-5p	152	-24.08	hsa_circ_0006378	hsa-miR-4659a-5p	151	-20.49	hsa_circ_0057515	hsa-miR-539-5p	160	-23.31
hsa_circ_0088922	hsa-miR-5587-5p	164	-21.88	hsa_circ_0006378	hsa-miR-6882-3p	174	-32.6	hsa_circ_0057515	hsa-miR-3124-3p	161	-22.76
hsa_circ_0088922	hsa-miR-298	155	-20.67	hsa_circ_0006378	hsa-miR-6754-5p	152	-22.3	hsa_circ_0057515	hsa-miR-6889-5p	148	-30.63
hsa_circ_0088922	hsa-miR-542-5p	152	-26.97	hsa_circ_0006378	hsa-miR-6826-3p	162	-25.11	hsa_circ_0057515	hsa-miR-5787	147	-28.09
hsa_circ_0088922	hsa-miR-675-5p	146	-27.09	hsa_circ_0006378	hsa-miR-6858-3p	145	-20.81	hsa_circ_0057515	hsa-miR-3155b	152	-20.05
hsa_circ_0088922	hsa-miR-6828-5p	148	-20.78	hsa_circ_0006378	hsa-miR-4697-5p	141	-21.77	hsa_circ_0057515	hsa-miR-6777-5p	141	-22.14
hsa_circ_0088922	hsa-miR-939-3p	161	-32.15	hsa_circ_0006378	hsa-miR-634	154	-23	hsa_circ_0057515	hsa-miR-224-3p	169	-22.05
hsa_circ_0088922	hsa-miR-339-3p	147	-23.16	hsa_circ_0006378	hsa-miR-6726-5p	157	-24.57	hsa_circ_0057515	hsa-miR-320a	155	-22.59
hsa_circ_0088922	hsa-miR-4739	159	-26.12	hsa_circ_0006378	hsa-miR-330-5p	160	-26.79	hsa_circ_0057515	hsa-miR-320b	155	-22.59
hsa_circ_0088922	hsa-miR-4268	153	-26.43	hsa_circ_0006378	hsa-miR-139-5p	174	-28.01	hsa_circ_0057515	hsa-miR-6873-3p	168	-22.51
hsa_circ_0088922	hsa-miR-4419b	155	-23.13	hsa_circ_0006378	hsa-miR-6761-5p	158	-22.43	hsa_circ_0057515	hsa-miR-212-5p	171	-23.44
hsa_circ_0088922	hsa-miR-1271-3p	156	-24.08	hsa_circ_0006378	hsa-miR-941	146	-24.63	hsa_circ_0041756	hsa-miR-665	152	-20.34
hsa_circ_0088922	hsa-miR-6810-5p	155	-25.79	hsa_circ_0006378	hsa-miR-6855-3p	155	-21.3	hsa_circ_0041756	hsa-miR-1298-3p	170	-23.88
hsa_circ_0088922	hsa-miR-196b-3p	149	-22.39	hsa_circ_0006378	hsa-miR-3160-3p	164	-21.34	hsa_circ_0041756	hsa-miR-1289	169	-27.28
hsa_circ_0088922	hsa-miR-4316	142	-24.36	hsa_circ_0006378	hsa-miR-3194-3p	149	-23.77	hsa_circ_0041756	hsa-miR-3150b-3p	141	-23.76
hsa_circ_0088922	hsa-miR-3194-5p	149	-30.78	hsa_circ_0006378	hsa-miR-6784-5p	153	-28.48	hsa_circ_0041756	hsa-miR-1248	145	-20.71
hsa_circ_0088922	hsa-miR-4706	140	-23.32	hsa_circ_0006378	hsa-miR-4476	158	-24.65	hsa_circ_0041756	hsa-miR-4722-5p	155	-24.4
hsa_circ_0088922	hsa-miR-765	175	-29.27	hsa_circ_0006378	hsa-miR-3125	162	-25.83	hsa_circ_0041756	hsa-miR-486-3p	150	-21.63
hsa_circ_0088922	hsa-miR-6802-5p	147	-21.91	hsa_circ_0006378	hsa-miR-4498	154	-32.19	hsa_circ_0041756	hsa-miR-3619-5p	146	-20.96
hsa_circ_0088922	hsa-miR-20a-5p	151	-20.39	hsa_circ_0006378	hsa-miR-103a-3p	166	-28.48	hsa_circ_0041756	hsa-miR-4257	154	-23.1
hsa_circ_0088922	hsa-miR-6864-3p	168	-27.56	hsa_circ_0006378	hsa-miR-4472	159	-29.29	hsa_circ_0041756	hsa-miR-4715-3p	153	-22.41
hsa_circ_0088922	hsa-miR-5589-5p	151	-22.2	hsa_circ_0006378	hsa-miR-199b-5p	155	-21.92	hsa_circ_0041756	hsa-miR-1301-3p	154	-21.45
hsa_circ_0088922	hsa-miR-6808-3p	162	-25.95	hsa_circ_0006378	hsa-miR-7114-5p	153	-22.62	hsa_circ_0041756	hsa-miR-211-3p	145	-23.58
hsa_circ_0088922	hsa-miR-6743-3p	166	-29.39	hsa_circ_0006378	hsa-miR-6879-3p	142	-20.6	hsa_circ_0041756	hsa-miR-92a-1-5p	160	-23.16
hsa_circ_0088922	hsa-miR-4632-5p	158	-28.61	hsa_circ_0006378	hsa-miR-8079	165	-24.91	hsa_circ_0041756	hsa-miR-4304	151	-22.42
hsa_circ_0088922	hsa-miR-4717-3p	152	-20.8	hsa_circ_0006378	hsa-miR-4499	162	-26.97	hsa_circ_0041756	hsa-miR-3692-5p	160	-26.79
hsa_circ_0088922	hsa-miR-6854-5p	146	-22.77	hsa_circ_0006378	hsa-miR-329-3p	162	-22.65	hsa_circ_0041756	hsa-miR-6801-5p	161	-23.35
hsa_circ_0088922	hsa-miR-6849-3p	146	-23.77	hsa_circ_0006378	hsa-miR-1915-5p	148	-22.55	hsa_circ_0041756	hsa-miR-4323	161	-29.27
hsa_circ_0088922	hsa-miR-6729-5p	143	-26.9	hsa_circ_0006378	hsa-miR-6840-3p	152	-27.42	hsa_circ_0041756	hsa-miR-7106-5p	165	-36.64
hsa_circ_0088922	hsa-miR-4292	154	-28.31	hsa_circ_0006378	hsa-miR-6079	150	-20.92	hsa_circ_0041756	hsa-miR-5047	165	-23.44
hsa_circ_0088922	hsa-miR-6090	142	-22.08	hsa_circ_0006378	hsa-miR-6511b-5p	150	-20.09	hsa_circ_0041756	hsa-miR-340-3p	163	-23.49
hsa_circ_0088922	hsa-miR-6808-5p	162	-29.57	hsa_circ_0006378	hsa-miR-4700-5p	162	-24.95	hsa_circ_0041756	hsa-miR-6840-3p	149	-22.1
hsa_circ_0088922	hsa-miR-612	168	-30.47	hsa_circ_0006378	hsa-miR-3945	149	-21.04	hsa_circ_0041756	hsa-miR-6511b-5p	140	-21.14
hsa_circ_0088922	hsa-miR-3927-3p	143	-20.69	hsa_circ_0006378	hsa-miR-4713-5p	152	-26.15	hsa_circ_0041756	hsa-miR-3936	168	-31.37
hsa_circ_0088922	hsa-miR-5193	162	-30.02	hsa_circ_0006378	hsa-miR-520h	176	-24.46	hsa_circ_0041756	hsa-miR-1273h-5p	144	-26.85
hsa_circ_0088922	hsa-miR-7843-5p	151	-21.42	hsa_circ_0006378	hsa-miR-4514	156	-24.48	hsa_circ_0041756	hsa-miR-4530	140	-20.17
hsa_circ_0088922	hsa-miR-7160-3p	157	-27.79	hsa_circ_0006378	hsa-miR-6856-5p	147	-20.67	hsa_circ_0041756	hsa-miR-4707-5p	147	-32.13
hsa_circ_0088922	hsa-miR-362-3p	153	-20.46	hsa_circ_0006378	hsa-miR-339-5p	150	-23.14	hsa_circ_0041756	hsa-miR-5010-5p	163	-28.21
hsa_circ_0088922	hsa-miR-4758-3p	156	-24.21	hsa_circ_0006378	hsa-miR-486-5p	159	-23.51	hsa_circ_0041756	hsa-miR-3183	157	-33.56
hsa_circ_0088922	hsa-miR-4459	159	-27.19	hsa_circ_0006378	hsa-miR-7515	158	-20.84	hsa_circ_0041756	hsa-miR-423-5p	155	-27.46
hsa_circ_0088922	hsa-miR-4478	146	-23.83	hsa_circ_0006378	hsa-miR-4320	167	-21.39	hsa_circ_0041756	hsa-miR-6795-5p	145	-29.63
hsa_circ_0088922	hsa-miR-6829-5p	148	-22.66	hsa_circ_0006378	hsa-miR-1273h-5p	175	-32.88	hsa_circ_0041756	hsa-miR-4467	143	-23.65
hsa_circ_0088922	hsa-miR-4756-5p	148	-23.57	hsa_circ_0006378	hsa-miR-6823-3p	156	-26.65	hsa_circ_0041756	hsa-miR-6892-3p	153	-23.27
hsa_circ_0088922	hsa-miR-4632-3p	151	-27.96	hsa_circ_0006378	hsa-miR-4656	156	-28.75	hsa_circ_0041756	hsa-miR-8070	154	-21.38
hsa_circ_0088922	hsa-miR-4661-3p	140	-20.69	hsa_circ_0006378	hsa-miR-3922-5p	159	-29.04	hsa_circ_0041756	hsa-miR-3192-5p	158	-28.42
hsa_circ_0088922	hsa-miR-642a-3p	167	-26.12	hsa_circ_0006378	hsa-miR-1587	162	-29.96	hsa_circ_0041756	hsa-miR-6886-3p	151	-20.55
hsa_circ_0088922	hsa-miR-4270	158	-25.02	hsa_circ_0006378	hsa-miR-93-5p	172	-31	hsa_circ_0041756	hsa-miR-1266-5p	147	-27.16
hsa_circ_0088922	hsa-miR-4741	141	-21.56	hsa_circ_0006378	hsa-miR-6816-5p	154	-24.18	hsa_circ_0041756	hsa-miR-30b-3p	147	-21.55
hsa_circ_0088922	hsa-miR-1539	158	-21.87	hsa_circ_0006378	hsa-miR-6736-5p	148	-26.37	hsa_circ_0041756	hsa-miR-6780a-5p	177	-37.16
hsa_circ_0088922	hsa-miR-6842-5p	155	-24.44	hsa_circ_0006378	hsa-miR-764	157	-25.27	hsa_circ_0041756	hsa-miR-6770-5p	159	-22.51
hsa_circ_0088922	hsa-miR-4745-5p	147	-33.94	hsa_circ_0006378	hsa-miR-4482-5p	157	-27.51	hsa_circ_0041756	hsa-miR-6724-5p	140	-23.94
hsa_circ_0088922	hsa-miR-18a-3p	163	-25.05	hsa_circ_0006378	hsa-miR-6866-3p	155	-21	hsa_circ_0041756	hsa-miR-4688	167	-29.27
hsa_circ_0088922	hsa-miR-6820-3p	160	-22.45	hsa_circ_0006378	hsa-miR-6750-5p	147	-21.79	hsa_circ_0041756	hsa-miR-5703	147	-20.83
hsa_circ_0088922	hsa-miR-4321	151	-20.36	hsa_circ_0006378	hsa-miR-887-5p	148	-20.79	hsa_circ_0041756	hsa-miR-2467-3p	166	-32.25
hsa_circ_0088922	hsa-miR-654-5p	147	-21.5	hsa_circ_0006378	hsa-miR-4772-3p	166	-26.65	hsa_circ_0041756	hsa-miR-7109-5p	145	-25.57
hsa_circ_0088922	hsa-miR-485-5p	157	-27.3	hsa_circ_0006378	hsa-miR-614	149	-21.9	hsa_circ_0041756	hsa-miR-6815-5p	163	-28.1
hsa_circ_0088922	hsa-miR-1972	159	-23	hsa_circ_0006378	hsa-miR-4783-3p	151	-25.27	hsa_circ_0041756	hsa-miR-4516	166	-28.33
hsa_circ_0088922	hsa-miR-6851-5p	154	-24.27	hsa_circ_0006378	hsa-miR-6734-3p	165	-34.47	hsa_circ_0041756	hsa-miR-4252	140	-20.14
hsa_circ_0088922	hsa-miR-6717-5p	159	-26.01	hsa_circ_0006378	hsa-miR-1304-3p	167	-32.26	hsa_circ_0041756	hsa-miR-4768-3p	167	-29.8
hsa_circ_0088922	hsa-miR-4703-3p	165	-24.36	hsa_circ_0006378	hsa-miR-4530	153	-24.44	hsa_circ_0041756	hsa-miR-3689b-3p	149	-20.98
hsa_circ_0088922	hsa-miR-5572	158	-28.96	hsa_circ_0006378	hsa-miR-5584-3p	172	-21.32	hsa_circ_0041756	hsa-miR-6850-3p	140	-22.12
hsa_circ_0088922	hsa-miR-6756-5p	164	-30.06	hsa_circ_0006378	hsa-miR-6835-3p	161	-20.64	hsa_circ_0041756	hsa-miR-4687-5p	155	-26.8
hsa_circ_0088922	hsa-miR-1908-3p	161	-42.57	hsa_circ_0006378	hsa-miR-7703	162	-25.89	hsa_circ_0041756	hsa-miR-6887-5p	147	-30.89
hsa_circ_0088922	hsa-miR-6811-3p	158	-23.93	hsa_circ_0006378	hsa-miR-652-5p	164	-26.95	hsa_circ_0041756	hsa-miR-3195	154	-27.65
hsa_circ_0088922	hsa-miR-4736	148	-20.1	hsa_circ_0006378	hsa-miR-3691-3p	158	-22.49	hsa_circ_0041756	hsa-miR-3202	154	-22.14
hsa_circ_0088922	hsa-miR-5088-3p	144	-22.68	hsa_circ_0006378	hsa-miR-6812-5p	178	-41.96	hsa_circ_0041756	hsa-miR-381-5p	154	-23.43
hsa_circ_0088922	hsa-miR-1205	147	-21.22	hsa_circ_0006378	hsa-miR-367-3p	165	-22.85	hsa_circ_0041756	hsa-miR-3135b	152	-22.41
hsa_circ_0088922	hsa-miR-4646-3p	154	-20.55	hsa_circ_0006378	hsa-miR-4327	154	-21.28	hsa_circ_0041756	hsa-miR-3689a-3p	150	-22.08
hsa_circ_0088922	hsa-miR-34c-5p	146	-20.81	hsa_circ_0006378	hsa-miR-4437	153	-22.8	hsa_circ_0041756	hsa-miR-6859-3p	146	-22.38
hsa_circ_0088922	hsa-miR-4515	145	-23.13	hsa_circ_0006378	hsa-miR-4738-3p	160	-24.4	hsa_circ_0041756	hsa-miR-765	149	-20.11
hsa_circ_0088922	hsa-miR-373-3p	169	-27.81	hsa_circ_0006378	hsa-miR-6792-3p	155	-24.26	hsa_circ_0041756	hsa-miR-6743-5p	166	-29.84
hsa_circ_0088922	hsa-miR-6077	151	-22.74	hsa_circ_0006378	hsa-miR-6870-5p	157	-26.83	hsa_circ_0041756	hsa-miR-3689c	149	-20.98
hsa_circ_0088922	hsa-miR-6787-5p	142	-22.8	hsa_circ_0006378	hsa-miR-29b-1-5p	165	-24.44	hsa_circ_0041756	hsa-miR-6851-5p	158	-30.87
hsa_circ_0088922	hsa-miR-3118	159	-20.42	hsa_circ_0006378	hsa-miR-1343-3p	163	-31.55	hsa_circ_0041756	hsa-miR-4436b-5p	159	-25.64
hsa_circ_0088922	hsa-miR-6076	163	-26.57	hsa_circ_0006378	hsa-miR-216a-5p	163	-24.35	hsa_circ_0041756	hsa-miR-6134	154	-25.27
hsa_circ_0088922	hsa-miR-663a	144	-26.34	hsa_circ_0006378	hsa-miR-3190-5p	159	-22.36	hsa_circ_0041756	hsa-miR-1908-3p	151	-30.07
hsa_circ_0088922	hsa-miR-6824-5p	158	-26.47	hsa_circ_0006378	hsa-miR-6795-5p	147	-24.61	hsa_circ_0041756	hsa-miR-27a-3p	156	-21.5
hsa_circ_0088922	hsa-miR-216a-3p	155	-21.08	hsa_circ_0006378	hsa-miR-1183	157	-24.47	hsa_circ_0041756	hsa-miR-216a-3p	160	-31.86
hsa_circ_0088922	hsa-miR-6831-5p	147	-23.9	hsa_circ_0006378	hsa-miR-520g-5p	155	-23.71	hsa_circ_0041756	hsa-miR-4723-3p	142	-21.43
hsa_circ_0088922	hsa-miR-125a-5p	159	-23.48	hsa_circ_0006378	hsa-miR-7854-3p	142	-21.45	hsa_circ_0041756	hsa-miR-6840-5p	156	-31.34
hsa_circ_0088922	hsa-miR-6130	151	-23.17	hsa_circ_0006378	hsa-miR-3652	151	-21.46	hsa_circ_0041756	hsa-miR-3190-3p	151	-25.06
hsa_circ_0088922	hsa-miR-4667-3p	169	-32.67	hsa_circ_0006378	hsa-miR-1275	151	-21.67	hsa_circ_0041756	hsa-miR-1178-5p	151	-23.63
hsa_circ_0088922	hsa-miR-1180-5p	146	-22.19	hsa_circ_0006378	hsa-miR-6884-3p	152	-22.52	hsa_circ_0041756	hsa-miR-6886-5p	154	-25.57
hsa_circ_0088922	hsa-miR-4669	176	-35.09	hsa_circ_0006378	hsa-miR-3147	151	-24.24	hsa_circ_0041756	hsa-miR-6779-5p	151	-31.61
hsa_circ_0088922	hsa-miR-1273g-5p	153	-20.83	hsa_circ_0006378	hsa-miR-1247-3p	168	-32.52	hsa_circ_0041756	hsa-miR-6894-5p	151	-22.71
hsa_circ_0088922	hsa-miR-642b-3p	162	-25.09	hsa_circ_0006378	hsa-miR-5090	155	-26.14	hsa_circ_0041756	hsa-miR-4518	159	-27.47
hsa_circ_0088922	hsa-miR-3620-3p	180	-39.22	hsa_circ_0006378	hsa-miR-7154-3p	152	-21.64	hsa_circ_0041756	hsa-miR-6126	150	-24.49
hsa_circ_0088922	hsa-miR-4685-5p	156	-26.05	hsa_circ_0006378	hsa-miR-138-2-3p	167	-26.97	hsa_circ_0041756	hsa-miR-6165	169	-36.19
hsa_circ_0088922	hsa-miR-4520-3p	140	-21.12	hsa_circ_0006378	hsa-miR-3937	143	-20.67	hsa_circ_0041756	hsa-miR-6865-5p	151	-21.66
hsa_circ_0088922	hsa-miR-4675	149	-24.18	hsa_circ_0006378	hsa-miR-6745	150	-25.79	hsa_circ_0041756	hsa-miR-6888-5p	159	-20.86
hsa_circ_0088922	hsa-miR-658	156	-31.66	hsa_circ_0006378	hsa-miR-3918	145	-21.55	hsa_circ_0041756	hsa-miR-7845-5p	148	-22.18
hsa_circ_0088922	hsa-miR-4649-3p	154	-23.41	hsa_circ_0006378	hsa-miR-3619-3p	140	-20.04	hsa_circ_0041756	hsa-miR-27b-3p	159	-26.21
hsa_circ_0088922	hsa-miR-6788-5p	152	-24.64	hsa_circ_0006378	hsa-miR-4296	153	-23.29	hsa_circ_0041756	hsa-miR-4785	157	-25.99
hsa_circ_0088922	hsa-miR-6776-5p	140	-20.39	hsa_circ_0006378	hsa-miR-873-5p	163	-20.05	hsa_circ_0010898	hsa-miR-4709-3p	150	-21.36
hsa_circ_0088922	hsa-miR-519d-3p	160	-22.61	hsa_circ_0006378	hsa-miR-1233-5p	160	-27.01	hsa_circ_0010898	hsa-miR-3155a	156	-25.6
hsa_circ_0088922	hsa-miR-6852-5p	150	-26.66	hsa_circ_0006378	hsa-miR-4768-5p	161	-22.19	hsa_circ_0010898	hsa-miR-6796-5p	171	-28.68
hsa_circ_0088922	hsa-miR-4763-3p	160	-31.78	hsa_circ_0006378	hsa-miR-6766-5p	149	-21.23	hsa_circ_0010898	hsa-miR-4474-3p	164	-21.75
hsa_circ_0088922	hsa-miR-6089	167	-40.01	hsa_circ_0006378	hsa-miR-181a-2-3p	160	-20.29	hsa_circ_0010898	hsa-miR-766-3p	150	-22.69
hsa_circ_0088922	hsa-miR-3155b	157	-21.84	hsa_circ_0006378	hsa-miR-6814-5p	152	-27.39	hsa_circ_0010898	hsa-miR-23a-5p	153	-24.78
hsa_circ_0088922	hsa-miR-6715b-5p	150	-23.36	hsa_circ_0006378	hsa-miR-4732-3p	160	-28.27	hsa_circ_0010898	hsa-miR-6751-5p	140	-21.12
hsa_circ_0088922	hsa-miR-4433a-3p	143	-22.82	hsa_circ_0006378	hsa-miR-5581-5p	162	-22.13	hsa_circ_0010898	hsa-miR-1207-5p	153	-22
hsa_circ_0088922	hsa-miR-4324	163	-25.44	hsa_circ_0006378	hsa-miR-4269	159	-22.57	hsa_circ_0010898	hsa-miR-6887-3p	150	-21.29
hsa_circ_0088922	hsa-miR-6760-5p	154	-23.08	hsa_circ_0006378	hsa-miR-650	172	-34.36	hsa_circ_0010898	hsa-miR-4449	147	-20.85
hsa_circ_0088922	hsa-miR-5001-3p	160	-23.63	hsa_circ_0006378	hsa-miR-6884-5p	160	-27.14	hsa_circ_0010898	hsa-miR-1193	158	-25.99
hsa_circ_0088922	hsa-miR-7113-3p	154	-29.58	hsa_circ_0006378	hsa-miR-1184	144	-23.15	hsa_circ_0010898	hsa-miR-525-5p	152	-23.72
hsa_circ_0088922	hsa-miR-7855-5p	155	-22.73	hsa_circ_0006378	hsa-miR-6892-3p	165	-32.85	hsa_circ_0010898	hsa-miR-4511	165	-20.35
hsa_circ_0088922	hsa-miR-432-5p	161	-26.92	hsa_circ_0006378	hsa-miR-4797-5p	144	-20.91	hsa_circ_0010898	hsa-miR-608	145	-23.62
hsa_circ_0088922	hsa-miR-3663-3p	154	-26.23	hsa_circ_0006378	hsa-miR-18a-5p	147	-20.14	hsa_circ_0010898	hsa-miR-1287-5p	140	-20.37
hsa_circ_0088922	hsa-miR-1913	157	-28.57	hsa_circ_0006378	hsa-miR-3943	161	-28.92	hsa_circ_0010898	hsa-miR-4323	145	-21.42
hsa_circ_0088922	hsa-miR-6886-5p	151	-28.29	hsa_circ_0006378	hsa-miR-4640-5p	160	-33.85	hsa_circ_0010898	hsa-miR-6721-5p	148	-20.24
hsa_circ_0088922	hsa-miR-4290	140	-21.99	hsa_circ_0006378	hsa-miR-8070	160	-20.38	hsa_circ_0010898	hsa-miR-6754-5p	147	-23.68
hsa_circ_0088922	hsa-miR-345-3p	147	-26.7	hsa_circ_0006378	hsa-miR-6860	152	-25.22	hsa_circ_0010898	hsa-miR-6858-3p	159	-25.47
hsa_circ_0088922	hsa-miR-3176	143	-20.29	hsa_circ_0006378	hsa-miR-5587-3p	143	-21.02	hsa_circ_0010898	hsa-miR-634	152	-22.42
hsa_circ_0088922	hsa-miR-6824-3p	149	-26.03	hsa_circ_0006378	hsa-miR-4726-5p	153	-27.26	hsa_circ_0010898	hsa-miR-4700-5p	151	-23.45
hsa_circ_0088922	hsa-miR-1180-3p	145	-20.05	hsa_circ_0006378	hsa-miR-490-3p	157	-23.98	hsa_circ_0010898	hsa-miR-6125	148	-22.8
hsa_circ_0088922	hsa-miR-503-5p	155	-23.89	hsa_circ_0006378	hsa-miR-647	150	-22.46	hsa_circ_0010898	hsa-miR-6812-5p	150	-24.53
hsa_circ_0088922	hsa-miR-6769b-5p	146	-21.8	hsa_circ_0006378	hsa-miR-301b-5p	154	-21.27	hsa_circ_0010898	hsa-miR-6766-5p	142	-20.94
hsa_circ_0088922	hsa-miR-2861	160	-30.79	hsa_circ_0006378	hsa-miR-127-5p	151	-21.78	hsa_circ_0010898	hsa-miR-3943	140	-24.18
hsa_circ_0088922	hsa-miR-1260b	157	-21.87	hsa_circ_0006378	hsa-miR-589-3p	154	-22.34	hsa_circ_0010898	hsa-miR-4663	162	-25.74
hsa_circ_0088922	hsa-miR-185-3p	156	-30.21	hsa_circ_0006378	hsa-miR-4419a	153	-20.22	hsa_circ_0010898	hsa-miR-3192-5p	151	-24.76
hsa_circ_0088922	hsa-miR-4738-5p	158	-25.34	hsa_circ_0006378	hsa-miR-6722-5p	150	-21.42	hsa_circ_0010898	hsa-miR-134-5p	154	-23.62
hsa_circ_0088922	hsa-miR-761	157	-24.14	hsa_circ_0006378	hsa-miR-520a-3p	167	-23.22	hsa_circ_0010898	hsa-miR-4512	159	-36.56
hsa_circ_0088922	hsa-miR-5190	156	-20.91	hsa_circ_0006378	hsa-miR-3192-5p	164	-31.73	hsa_circ_0010898	hsa-miR-6791-5p	148	-22.88
hsa_circ_0088922	hsa-miR-6778-3p	150	-24.46	hsa_circ_0006378	hsa-miR-6836-3p	154	-27.16	hsa_circ_0010898	hsa-miR-6857-5p	143	-21.58
hsa_circ_0088922	hsa-miR-4481	144	-22.04	hsa_circ_0006378	hsa-miR-597-3p	149	-20.83	hsa_circ_0010898	hsa-miR-432-3p	150	-22.37
hsa_circ_0088922	hsa-miR-449b-5p	158	-22.02	hsa_circ_0006378	hsa-miR-6888-3p	163	-21.45	hsa_circ_0010898	hsa-miR-6510-3p	157	-25.82
hsa_circ_0088922	hsa-miR-1262	154	-20.63	hsa_circ_0006378	hsa-miR-6793-5p	150	-23.5	hsa_circ_0010898	hsa-miR-6736-3p	148	-23.56
hsa_circ_0088922	hsa-miR-30c-1-3p	151	-27.42	hsa_circ_0006378	hsa-miR-6825-5p	170	-27.63	hsa_circ_0010898	hsa-miR-7156-3p	160	-23.92
hsa_circ_0088922	hsa-miR-125b-5p	176	-26.76	hsa_circ_0006378	hsa-miR-3934-5p	160	-25.59	hsa_circ_0010898	hsa-miR-484	142	-35.99
hsa_circ_0088922	hsa-miR-302c-3p	160	-21.55	hsa_circ_0006378	hsa-miR-1238-3p	158	-22.7	hsa_circ_0010898	hsa-miR-4688	145	-24.31
hsa_circ_0088922	hsa-miR-184	155	-21.44	hsa_circ_0006378	hsa-miR-6773-5p	149	-21.64	hsa_circ_0010898	hsa-miR-30c-2-3p	140	-22.11
hsa_circ_0088922	hsa-miR-125a-3p	155	-23.32	hsa_circ_0006378	hsa-miR-7157-3p	156	-23.19	hsa_circ_0010898	hsa-miR-1224-5p	163	-22.39
hsa_circ_0088922	hsa-miR-6798-5p	163	-37.46	hsa_circ_0006378	hsa-miR-6733-5p	168	-23.35	hsa_circ_0010898	hsa-miR-940	171	-33.03
hsa_circ_0088922	hsa-miR-520d-3p	158	-24.33	hsa_circ_0006378	hsa-miR-138-5p	157	-23.83	hsa_circ_0010898	hsa-miR-6735-3p	162	-29.17
hsa_circ_0088922	hsa-miR-6752-5p	153	-29.78	hsa_circ_0006378	hsa-miR-4448	148	-20.49	hsa_circ_0010898	hsa-miR-1181	149	-32.16
hsa_circ_0088922	hsa-miR-4447	148	-21.01	hsa_circ_0006378	hsa-miR-4430	164	-28.61	hsa_circ_0010898	hsa-miR-7851-3p	174	-34.83
hsa_circ_0088922	hsa-miR-4792	153	-26.57	hsa_circ_0006378	hsa-miR-3065-3p	167	-20.59	hsa_circ_0010898	hsa-miR-4651	150	-25.47
hsa_circ_0088922	hsa-miR-4691-3p	167	-28.07	hsa_circ_0006378	hsa-miR-3117-3p	154	-20.78	hsa_circ_0010898	hsa-miR-4281	154	-26.73
hsa_circ_0088922	hsa-miR-1228-5p	150	-26.92	hsa_circ_0006378	hsa-miR-6816-3p	154	-22.09	hsa_circ_0010898	hsa-miR-1224-3p	143	-21.57
hsa_circ_0088922	hsa-miR-6842-3p	163	-28.28	hsa_circ_0006378	hsa-miR-6805-5p	155	-31.03	hsa_circ_0010898	hsa-miR-6819-5p	150	-23.69
hsa_circ_0088922	hsa-miR-5189-3p	141	-20.08	hsa_circ_0006378	hsa-miR-659-5p	164	-20.82	hsa_circ_0010898	hsa-miR-4647	147	-22.69
hsa_circ_0088922	hsa-miR-3609	144	-20.26	hsa_circ_0006378	hsa-miR-3180-3p	142	-20.31	hsa_circ_0010898	hsa-miR-3130-3p	146	-21.32
hsa_circ_0088922	hsa-miR-7110-5p	149	-24.79	hsa_circ_0006378	hsa-miR-6872-3p	161	-24.47	hsa_circ_0010898	hsa-miR-3188	163	-23.75
hsa_circ_0088922	hsa-miR-6126	151	-20.51	hsa_circ_0006378	hsa-miR-1288-3p	177	-33.31	hsa_circ_0010898	hsa-miR-874-3p	145	-20.65
hsa_circ_0088922	hsa-miR-7976	165	-30.41	hsa_circ_0006378	hsa-miR-3679-5p	158	-21.41	hsa_circ_0010898	hsa-miR-135b-3p	150	-22.46
hsa_circ_0088922	hsa-miR-4660	148	-21.62	hsa_circ_0006378	hsa-miR-4494	150	-21.56	hsa_circ_0010898	hsa-miR-4692	144	-21.23
hsa_circ_0088922	hsa-miR-6127	152	-24.22	hsa_circ_0006378	hsa-miR-4645-3p	163	-23.98	hsa_circ_0010898	hsa-miR-346	151	-24.13
hsa_circ_0088922	hsa-miR-4510	146	-20.91	hsa_circ_0006378	hsa-miR-3934-3p	159	-22.42	hsa_circ_0010898	hsa-miR-5693	152	-24.01
hsa_circ_0088922	hsa-miR-1227-5p	142	-21.89	hsa_circ_0006378	hsa-miR-1266-5p	162	-30.03	hsa_circ_0010898	hsa-miR-1225-3p	144	-22.1
hsa_circ_0088922	hsa-miR-5189-5p	159	-29.2	hsa_circ_0006378	hsa-miR-6791-5p	159	-23.27	hsa_circ_0010898	hsa-miR-637	161	-25.83
hsa_circ_0088922	hsa-miR-760	157	-25.99	hsa_circ_0006378	hsa-miR-508-5p	152	-24.34	hsa_circ_0010898	hsa-miR-3690	167	-29.31
hsa_circ_0088922	hsa-miR-1296-3p	144	-21.59	hsa_circ_0006378	hsa-miR-4469	160	-28.91	hsa_circ_0010898	hsa-miR-205-5p	151	-21.1
hsa_circ_0088922	hsa-miR-3929	164	-23.26	hsa_circ_0006378	hsa-miR-6804-3p	163	-22	hsa_circ_0010898	hsa-miR-6511a-3p	140	-20.51
hsa_circ_0088922	hsa-miR-7846-3p	151	-24.19	hsa_circ_0006378	hsa-miR-193b-5p	146	-23.38	hsa_circ_0010898	hsa-miR-7106-3p	153	-25.61
hsa_circ_0088922	hsa-miR-3921	159	-31.06	hsa_circ_0006378	hsa-miR-7155-3p	148	-21.07	hsa_circ_0010898	hsa-miR-6815-3p	146	-20.07
hsa_circ_0088922	hsa-miR-4435	145	-21.15	hsa_circ_0006378	hsa-miR-550a-5p	148	-21.47	hsa_circ_0010898	hsa-miR-8073	152	-24.32
hsa_circ_0088922	hsa-miR-4279	154	-22.84	hsa_circ_0006378	hsa-miR-6510-5p	156	-24.8	hsa_circ_0010898	hsa-miR-3194-5p	164	-27.68
hsa_circ_0088922	hsa-miR-6749-3p	155	-27.71	hsa_circ_0006378	hsa-miR-1268b	166	-34.94	hsa_circ_0010898	hsa-miR-6849-3p	154	-25.12
hsa_circ_0088922	hsa-miR-4701-3p	146	-20.56	hsa_circ_0006378	hsa-miR-3605-5p	142	-20.18	hsa_circ_0010898	hsa-miR-6808-5p	156	-32.3
hsa_circ_0088922	hsa-miR-7162-3p	144	-20.27	hsa_circ_0006378	hsa-miR-6857-5p	165	-24.22	hsa_circ_0010898	hsa-miR-6743-5p	171	-33.57
hsa_circ_0088922	hsa-miR-6845-3p	153	-23.54	hsa_circ_0006378	hsa-miR-30b-3p	164	-24.25	hsa_circ_0010898	hsa-miR-6855-5p	156	-29.42
hsa_circ_0088922	hsa-miR-6781-5p	140	-24.68	hsa_circ_0006378	hsa-miR-6727-3p	152	-23.45	hsa_circ_0010898	hsa-miR-6742-5p	166	-27.38
hsa_circ_0088922	hsa-miR-412-3p	164	-20.11	hsa_circ_0006378	hsa-miR-6806-5p	151	-24.05	hsa_circ_0010898	hsa-miR-8089	141	-25.58
hsa_circ_0088922	hsa-miR-874-5p	156	-27.58	hsa_circ_0006378	hsa-miR-29b-3p	157	-20.9	hsa_circ_0010898	hsa-miR-150-3p	157	-27.86
hsa_circ_0088922	hsa-miR-6786-5p	151	-27.16	hsa_circ_0006378	hsa-miR-4713-3p	146	-24.79	hsa_circ_0010898	hsa-miR-4758-3p	170	-30.36
hsa_circ_0088922	hsa-miR-107	153	-21.26	hsa_circ_0006378	hsa-miR-8052	154	-21.12	hsa_circ_0010898	hsa-miR-4661-3p	159	-25.27
hsa_circ_0088922	hsa-miR-4733-3p	168	-30.55	hsa_circ_0006378	hsa-miR-7974	159	-20.84	hsa_circ_0010898	hsa-miR-654-5p	152	-20.02
hsa_circ_0088922	hsa-miR-3940-3p	141	-20.63	hsa_circ_0006378	hsa-miR-6768-5p	150	-23.55	hsa_circ_0010898	hsa-miR-632	149	-20.14
hsa_circ_0088922	hsa-miR-212-5p	147	-20.18	hsa_circ_0006378	hsa-miR-6499-5p	142	-24.25	hsa_circ_0010898	hsa-miR-140-3p	157	-21.12
hsa_circ_0088922	hsa-miR-4767	164	-38.96	hsa_circ_0006378	hsa-miR-1305	158	-20.12	hsa_circ_0010898	hsa-miR-6756-5p	157	-30.51
hsa_circ_0088922	hsa-miR-7160-5p	171	-34.83	hsa_circ_0006378	hsa-miR-432-3p	145	-20.8	hsa_circ_0010898	hsa-miR-4736	152	-23.85
[truncated: 14,241 more rows]
